# Supplementary material for: Ecological feedback in quorum-sensing microbial populations can induce heterogeneous production of autoinducers
Source: eLife. 2017 Jul 25;6:e25773. doi: 10.7554/eLife.25773 (PMC5526673; doi:10.7554/eLife.25773)
Supplement: Figure 2—source data 1. — DOI: http://dx.doi.org/10.7554/eLife.25773.007 [file elife-25773-fig2-data1.zip]

Archive with 17 entries (16 files):
- Fig_2A_hist.dat
- __MACOSX/
- __MACOSX/._Fig_2A_hist.dat
- Fig_2B_hist.dat
- __MACOSX/._Fig_2B_hist.dat
- Fig_2C_hist.dat
- __MACOSX/._Fig_2C_hist.dat
- Fig_2D_mean.dat
- __MACOSX/._Fig_2D_mean.dat
- Fig_2E_mean.dat
- __MACOSX/._Fig_2E_mean.dat
- Fig_2F_mean_lambda0.01.dat
- __MACOSX/._Fig_2F_mean_lambda0.01.dat
- Fig_2F_mean_lambda0.03.dat
- __MACOSX/._Fig_2F_mean_lambda0.03.dat
- Fig_2F_mean_lambda0.05.dat
- __MACOSX/._Fig_2F_mean_lambda0.05.dat
