# Supplementary material for: Ecological feedback in quorum-sensing microbial populations can induce heterogeneous production of autoinducers
Source: eLife. 2017 Jul 25;6:e25773. doi: 10.7554/eLife.25773 (PMC5526673; doi:10.7554/eLife.25773)
Supplement: Figure 2—source data 1. — DOI: http://dx.doi.org/10.7554/eLife.25773.007 [file elife-25773-fig2-data1.zip › Fig_2B_hist.dat]

# Datafile for Figure 2B 
# 1st column: time 
# all other columns: normalized counts for histogram bins: 0.000 	0.020 	0.040 	0.060 	0.080 	0.100 	0.120 	0.140 	0.160 	0.180 	0.200 	0.220 	0.240 	0.260 	0.280 	0.300 	0.320 	0.340 	0.360 	0.380 	0.400 	0.420 	0.440 	0.460 	0.480 	0.500 	0.520 	0.540 	0.560 	0.580 	0.600 	0.620 	0.640 	0.660 	0.680 	0.700 	0.720 	0.740 	0.760 	0.780 	0.800 	0.820 	0.840 	0.860 	0.880 	0.900 	0.920 	0.940 	0.960 	0.980 	1.000 	
0 	0.000 	0.021 	0.019 	0.020 	0.021 	0.020 	0.020 	0.021 	0.018 	0.020 	0.022 	0.020 	0.021 	0.021 	0.021 	0.020 	0.019 	0.021 	0.019 	0.021 	0.021 	0.020 	0.018 	0.019 	0.022 	0.021 	0.019 	0.020 	0.017 	0.020 	0.020 	0.023 	0.020 	0.022 	0.020 	0.023 	0.021 	0.017 	0.021 	0.019 	0.023 	0.021 	0.020 	0.020 	0.023 	0.020 	0.019 	0.020 	0.020 	0.023 	0.000 	5 	0.000 	0.004 	0.007 	0.003 	0.007 	0.007 	0.006 	0.005 	0.006 	0.007 	0.003 	0.003 	0.004 	0.004 	0.004 	0.008 	0.006 	0.004 	0.003 	0.003 	0.004 	0.004 	0.008 	0.005 	0.005 	0.005 	0.003 	0.004 	0.001 	0.005 	0.003 	0.006 	0.004 	0.005 	0.002 	0.016 	0.027 	0.046 	0.034 	0.042 	0.047 	0.072 	0.101 	0.134 	0.290 	0.024 	0.003 	0.003 	0.003 	0.005 	0.000 	10 	0.000 	0.002 	0.001 	0.001 	0.002 	0.002 	0.003 	0.001 	0.001 	0.003 	0.001 	0.001 	0.003 	0.002 	0.002 	0.003 	0.001 	0.000 	0.000 	0.001 	0.001 	0.001 	0.002 	0.001 	0.000 	0.002 	0.000 	0.002 	0.000 	0.001 	0.001 	0.001 	0.001 	0.003 	0.001 	0.004 	0.004 	0.008 	0.006 	0.008 	0.010 	0.013 	0.021 	0.024 	0.053 	0.090 	0.173 	0.397 	0.141 	0.001 	0.000 	15 	0.000 	0.000 	0.001 	0.000 	0.001 	0.000 	0.000 	0.000 	0.000 	0.001 	0.000 	0.000 	0.001 	0.000 	0.001 	0.001 	0.001 	0.000 	0.000 	0.000 	0.000 	0.000 	0.002 	0.001 	0.000 	0.000 	0.000 	0.001 	0.000 	0.001 	0.000 	0.000 	0.000 	0.001 	0.000 	0.001 	0.001 	0.001 	0.003 	0.002 	0.002 	0.002 	0.003 	0.005 	0.012 	0.017 	0.038 	0.074 	0.441 	0.385 	0.000 	20 	0.000 	0.000 	0.001 	0.000 	0.000 	0.000 	0.000 	0.000 	0.000 	0.000 	0.000 	0.000 	0.000 	0.000 	0.000 	0.000 	0.001 	0.000 	0.000 	0.000 	0.000 	0.000 	0.001 	0.000 	0.000 	0.001 	0.000 	0.000 	0.000 	0.000 	0.000 	0.000 	0.000 	0.000 	0.000 	0.000 	0.000 	0.000 	0.000 	0.000 	0.001 	0.000 	0.000 	0.001 	0.001 	0.004 	0.006 	0.012 	0.086 	0.885 	0.000 	
