# Supplementary material for: Ecological feedback in quorum-sensing microbial populations can induce heterogeneous production of autoinducers
Source: eLife. 2017 Jul 25;6:e25773. doi: 10.7554/eLife.25773 (PMC5526673; doi:10.7554/eLife.25773)
Supplement: Figure 2—source data 1. — DOI: http://dx.doi.org/10.7554/eLife.25773.007 [file elife-25773-fig2-data1.zip › Fig_2C_hist.dat]

# Datafile for Figure 2C 
# 1st column: time 
# all other columns: normalized counts for histogram bins: 0.000 	0.020 	0.040 	0.060 	0.080 	0.100 	0.120 	0.140 	0.160 	0.180 	0.200 	0.220 	0.240 	0.260 	0.280 	0.300 	0.320 	0.340 	0.360 	0.380 	0.400 	0.420 	0.440 	0.460 	0.480 	0.500 	0.520 	0.540 	0.560 	0.580 	0.600 	0.620 	0.640 	0.660 	0.680 	0.700 	0.720 	0.740 	0.760 	0.780 	0.800 	0.820 	0.840 	0.860 	0.880 	0.900 	0.920 	0.940 	0.960 	0.980 	1.000 	
0 	0.000 	0.018 	0.021 	0.019 	0.021 	0.020 	0.020 	0.019 	0.018 	0.021 	0.020 	0.018 	0.020 	0.020 	0.022 	0.021 	0.020 	0.021 	0.021 	0.022 	0.020 	0.023 	0.025 	0.020 	0.020 	0.020 	0.021 	0.019 	0.019 	0.019 	0.021 	0.022 	0.022 	0.022 	0.018 	0.022 	0.019 	0.019 	0.020 	0.018 	0.019 	0.018 	0.021 	0.022 	0.022 	0.021 	0.021 	0.023 	0.019 	0.021 	0.000 	25 	0.000 	0.036 	0.007 	0.021 	0.026 	0.025 	0.019 	0.003 	0.012 	0.016 	0.020 	0.004 	0.013 	0.003 	0.009 	0.007 	0.006 	0.004 	0.005 	0.002 	0.007 	0.002 	0.007 	0.002 	0.000 	0.005 	0.001 	0.000 	0.001 	0.003 	0.000 	0.002 	0.004 	0.002 	0.001 	0.019 	0.082 	0.075 	0.075 	0.218 	0.254 	0.000 	0.000 	0.000 	0.000 	0.000 	0.000 	0.000 	0.000 	0.000 	0.000 	50 	0.000 	0.043 	0.003 	0.040 	0.020 	0.020 	0.023 	0.001 	0.023 	0.004 	0.009 	0.005 	0.019 	0.003 	0.002 	0.002 	0.003 	0.000 	0.000 	0.000 	0.007 	0.000 	0.001 	0.000 	0.000 	0.000 	0.000 	0.000 	0.000 	0.000 	0.000 	0.000 	0.001 	0.000 	0.000 	0.006 	0.006 	0.001 	0.007 	0.024 	0.061 	0.667 	0.000 	0.001 	0.000 	0.000 	0.000 	0.000 	0.000 	0.000 	0.000 	100 	0.000 	0.090 	0.018 	0.062 	0.073 	0.032 	0.015 	0.000 	0.014 	0.000 	0.011 	0.000 	0.001 	0.003 	0.000 	0.000 	0.000 	0.000 	0.000 	0.000 	0.000 	0.000 	0.000 	0.000 	0.000 	0.000 	0.000 	0.000 	0.000 	0.000 	0.000 	0.000 	0.000 	0.000 	0.000 	0.169 	0.351 	0.083 	0.064 	0.008 	0.005 	0.002 	0.000 	0.000 	0.000 	0.000 	0.000 	0.000 	0.000 	0.000 	0.000 	150 	0.000 	0.169 	0.016 	0.024 	0.029 	0.019 	0.015 	0.000 	0.006 	0.000 	0.000 	0.000 	0.000 	0.000 	0.000 	0.000 	0.000 	0.000 	0.000 	0.000 	0.000 	0.000 	0.000 	0.000 	0.000 	0.000 	0.000 	0.000 	0.000 	0.000 	0.000 	0.000 	0.000 	0.000 	0.000 	0.031 	0.116 	0.500 	0.075 	0.000 	0.000 	0.000 	0.000 	0.000 	0.000 	0.000 	0.000 	0.000 	0.000 	0.000 	0.000 	200 	0.000 	0.204 	0.000 	0.020 	0.038 	0.001 	0.013 	0.000 	0.000 	0.000 	0.000 	0.000 	0.000 	0.000 	0.000 	0.000 	0.000 	0.000 	0.000 	0.000 	0.000 	0.000 	0.000 	0.000 	0.000 	0.000 	0.000 	0.000 	0.000 	0.000 	0.000 	0.000 	0.000 	0.000 	0.000 	0.000 	0.001 	0.660 	0.062 	0.000 	0.000 	0.000 	0.000 	0.000 	0.000 	0.000 	0.000 	0.000 	0.000 	0.000 	0.000 	
