# Supplementary material for: Ecological feedback in quorum-sensing microbial populations can induce heterogeneous production of autoinducers
Source: eLife. 2017 Jul 25;6:e25773. doi: 10.7554/eLife.25773 (PMC5526673; doi:10.7554/eLife.25773)
Supplement: Figure 2—source data 1. — DOI: http://dx.doi.org/10.7554/eLife.25773.007 [file elife-25773-fig2-data1.zip › Fig_2D_mean.dat]

# Datafile for Figure 2D 
# 1st column: time 
# 2nd column: average autoinducer production
0.0 	 0.497 
6.0 	 0.414 
12.0 	 0.329 
18.0 	 0.249 
24.0 	 0.197 
30.0 	 0.166 
36.0 	 0.140 
42.0 	 0.118 
48.0 	 0.106 
54.0 	 0.097 
60.0 	 0.088 
66.0 	 0.083 
72.0 	 0.078 
78.0 	 0.070 
84.0 	 0.065 
90.0 	 0.062 
96.0 	 0.056 
