# Supplementary material for: Ecological feedback in quorum-sensing microbial populations can induce heterogeneous production of autoinducers
Source: eLife. 2017 Jul 25;6:e25773. doi: 10.7554/eLife.25773 (PMC5526673; doi:10.7554/eLife.25773)
Supplement: Figure 2—source data 1. — DOI: http://dx.doi.org/10.7554/eLife.25773.007 [file elife-25773-fig2-data1.zip › Fig_2E_mean.dat]

# Datafile for Figure 2E 
# 1st column: time 
# 2nd column: average autoinducer production
0.0 	 0.501 
1.0 	 0.558 
2.0 	 0.620 
3.0 	 0.677 
4.0 	 0.728 
5.0 	 0.765 
6.0 	 0.801 
7.0 	 0.829 
8.0 	 0.857 
9.0 	 0.882 
10.0 	 0.900 
11.0 	 0.917 
12.0 	 0.931 
13.0 	 0.941 
14.0 	 0.950 
15.0 	 0.959 
16.0 	 0.966 
17.0 	 0.973 
18.0 	 0.979 
19.0 	 0.983 
20.0 	 0.986 
