# Supplementary material for: Ecological feedback in quorum-sensing microbial populations can induce heterogeneous production of autoinducers
Source: eLife. 2017 Jul 25;6:e25773. doi: 10.7554/eLife.25773 (PMC5526673; doi:10.7554/eLife.25773)
Supplement: Figure 2—source data 1. — DOI: http://dx.doi.org/10.7554/eLife.25773.007 [file elife-25773-fig2-data1.zip › Fig_2F_mean_lambda0.01.dat]

# Datafile for Figure 2F 
# lambda = 0.01
# 1st column: time 
# 2nd column: average autoinducer production
0.0 	 0.500 
6.0 	 0.412 
12.0 	 0.356 
18.0 	 0.308 
24.0 	 0.279 
30.0 	 0.250 
36.0 	 0.224 
42.0 	 0.211 
48.0 	 0.195 
54.0 	 0.184 
60.0 	 0.177 
66.0 	 0.171 
72.0 	 0.172 
78.0 	 0.162 
84.0 	 0.160 
90.0 	 0.163 
96.0 	 0.153 
102.0 	 0.153 
108.0 	 0.147 
114.0 	 0.148 
120.0 	 0.135 
126.0 	 0.133 
132.0 	 0.131 
138.0 	 0.129 
144.0 	 0.124 
150.0 	 0.121 
156.0 	 0.124 
162.0 	 0.123 
168.0 	 0.121 
174.0 	 0.120 
180.0 	 0.126 
186.0 	 0.124 
192.0 	 0.128 
198.0 	 0.131 
