# Supplementary material for: Ecological feedback in quorum-sensing microbial populations can induce heterogeneous production of autoinducers
Source: eLife. 2017 Jul 25;6:e25773. doi: 10.7554/eLife.25773 (PMC5526673; doi:10.7554/eLife.25773)
Supplement: Figure 2—source data 1. — DOI: http://dx.doi.org/10.7554/eLife.25773.007 [file elife-25773-fig2-data1.zip › Fig_2F_mean_lambda0.03.dat]

# Datafile for Figure 2F 
# lambda = 0.03
# 1st column: time 
# 2nd column: average autoinducer production
0.0 	 0.497 
6.0 	 0.466 
12.0 	 0.456 
18.0 	 0.442 
24.0 	 0.441 
30.0 	 0.417 
36.0 	 0.394 
42.0 	 0.376 
48.0 	 0.354 
54.0 	 0.358 
60.0 	 0.364 
66.0 	 0.351 
72.0 	 0.347 
78.0 	 0.336 
84.0 	 0.320 
90.0 	 0.306 
96.0 	 0.296 
102.0 	 0.300 
108.0 	 0.300 
114.0 	 0.298 
120.0 	 0.302 
126.0 	 0.314 
132.0 	 0.309 
138.0 	 0.310 
144.0 	 0.312 
150.0 	 0.318 
156.0 	 0.342 
162.0 	 0.350 
168.0 	 0.354 
174.0 	 0.357 
180.0 	 0.343 
186.0 	 0.328 
192.0 	 0.324 
198.0 	 0.323 
