# Supplementary material for: Ecological feedback in quorum-sensing microbial populations can induce heterogeneous production of autoinducers
Source: eLife. 2017 Jul 25;6:e25773. doi: 10.7554/eLife.25773 (PMC5526673; doi:10.7554/eLife.25773)
Supplement: Figure 2—source data 1. — DOI: http://dx.doi.org/10.7554/eLife.25773.007 [file elife-25773-fig2-data1.zip › Fig_2F_mean_lambda0.05.dat]

# Datafile for Figure 2F 
# lambda = 0.05
# 1st column: time 
# 2nd column: average autoinducer production
0.0 	 0.504 
6.0 	 0.520 
12.0 	 0.546 
18.0 	 0.587 
24.0 	 0.614 
30.0 	 0.623 
36.0 	 0.640 
42.0 	 0.645 
48.0 	 0.654 
54.0 	 0.646 
60.0 	 0.625 
66.0 	 0.611 
72.0 	 0.588 
78.0 	 0.572 
84.0 	 0.556 
90.0 	 0.534 
96.0 	 0.522 
102.0 	 0.524 
108.0 	 0.524 
114.0 	 0.516 
120.0 	 0.510 
126.0 	 0.510 
132.0 	 0.532 
138.0 	 0.534 
144.0 	 0.549 
150.0 	 0.545 
156.0 	 0.551 
162.0 	 0.559 
168.0 	 0.557 
174.0 	 0.569 
180.0 	 0.563 
186.0 	 0.554 
192.0 	 0.547 
198.0 	 0.544 
