# Supplementary material for: Ecological feedback in quorum-sensing microbial populations can induce heterogeneous production of autoinducers
Source: eLife. 2017 Jul 25;6:e25773. doi: 10.7554/eLife.25773 (PMC5526673; doi:10.7554/eLife.25773)
Supplement: Figure 3—source data 2. — DOI: http://dx.doi.org/10.7554/eLife.25773.012 [file elife-25773-fig3-data2.zip]

Archive with 13 entries (12 files):
- Figure_3A_lambda0.05.dat
- __MACOSX/
- __MACOSX/._Figure_3A_lambda0.05.dat
- Figure_3A_lambda0.075.dat
- __MACOSX/._Figure_3A_lambda0.075.dat
- Figure_3A_lambda0.15.dat
- __MACOSX/._Figure_3A_lambda0.15.dat
- Figure_3B.dat
- __MACOSX/._Figure_3B.dat
- Figure_3B_mean.dat
- __MACOSX/._Figure_3B_mean.dat
- Figure_3C.dat
- __MACOSX/._Figure_3C.dat
