# Supplementary material for: Ecological feedback in quorum-sensing microbial populations can induce heterogeneous production of autoinducers
Source: eLife. 2017 Jul 25;6:e25773. doi: 10.7554/eLife.25773 (PMC5526673; doi:10.7554/eLife.25773)
Supplement: Figure 3—source data 2. — DOI: http://dx.doi.org/10.7554/eLife.25773.012 [file elife-25773-fig3-data2.zip › Figure_3A_lambda0.05.dat]

# Datafile for Figure 3A 
# lambda = 0.05 
# 1st column: N 
# all other columns: time to absorbing state for each group (one group per column) 
# nan = no value recorded
5.000000000000000000e+01 9.700000000000000000e+01 1.250000000000000000e+02 1.040000000000000000e+02 1.050000000000000000e+02 9.800000000000000000e+01 1.710000000000000000e+02 1.180000000000000000e+02 1.670000000000000000e+02 7.200000000000000000e+01 1.000000000000000000e+02 7.800000000000000000e+01 1.390000000000000000e+02 7.100000000000000000e+01 1.350000000000000000e+02 1.160000000000000000e+02 1.390000000000000000e+02 7.200000000000000000e+01 2.120000000000000000e+02 1.250000000000000000e+02 9.000000000000000000e+01 1.430000000000000000e+02 9.400000000000000000e+01 2.260000000000000000e+02 2.160000000000000000e+02 2.010000000000000000e+02 6.200000000000000000e+01 7.200000000000000000e+01 1.210000000000000000e+02 9.300000000000000000e+01 8.200000000000000000e+01 1.020000000000000000e+02 1.340000000000000000e+02 1.830000000000000000e+02 2.010000000000000000e+02 8.400000000000000000e+01 1.140000000000000000e+02 7.300000000000000000e+01 8.000000000000000000e+01 1.710000000000000000e+02 1.950000000000000000e+02 1.110000000000000000e+02 1.320000000000000000e+02 9.900000000000000000e+01 1.800000000000000000e+02 1.050000000000000000e+02 7.900000000000000000e+01 1.570000000000000000e+02 8.800000000000000000e+01 1.360000000000000000e+02 1.360000000000000000e+02 1.730000000000000000e+02 2.130000000000000000e+02 8.300000000000000000e+01 1.110000000000000000e+02 2.280000000000000000e+02 1.230000000000000000e+02 1.790000000000000000e+02 1.480000000000000000e+02 1.100000000000000000e+02 8.900000000000000000e+01 1.530000000000000000e+02 9.100000000000000000e+01 2.660000000000000000e+02 1.420000000000000000e+02 9.200000000000000000e+01 2.280000000000000000e+02 1.840000000000000000e+02 1.990000000000000000e+02 8.300000000000000000e+01 1.130000000000000000e+02 1.090000000000000000e+02 1.710000000000000000e+02 8.000000000000000000e+01 1.050000000000000000e+02 8.500000000000000000e+01 1.130000000000000000e+02 1.200000000000000000e+02 1.010000000000000000e+02 1.070000000000000000e+02 7.900000000000000000e+01 1.270000000000000000e+02 1.270000000000000000e+02 1.150000000000000000e+02 1.200000000000000000e+02 1.320000000000000000e+02 7.100000000000000000e+01 8.900000000000000000e+01 1.470000000000000000e+02 1.890000000000000000e+02 1.400000000000000000e+02 2.230000000000000000e+02 1.020000000000000000e+02 1.490000000000000000e+02 9.800000000000000000e+01 1.610000000000000000e+02 1.510000000000000000e+02 1.680000000000000000e+02 1.160000000000000000e+02 1.130000000000000000e+02 8.100000000000000000e+01
1.000000000000000000e+02 1.230000000000000000e+02 1.210000000000000000e+02 1.070000000000000000e+02 1.100000000000000000e+02 3.110000000000000000e+02 2.200000000000000000e+02 1.400000000000000000e+02 1.410000000000000000e+02 2.480000000000000000e+02 8.800000000000000000e+01 1.240000000000000000e+02 1.850000000000000000e+02 1.550000000000000000e+02 2.810000000000000000e+02 2.030000000000000000e+02 1.820000000000000000e+02 2.130000000000000000e+02 3.000000000000000000e+02 1.220000000000000000e+02 1.600000000000000000e+02 1.230000000000000000e+02 1.390000000000000000e+02 1.100000000000000000e+02 9.800000000000000000e+01 1.090000000000000000e+02 1.370000000000000000e+02 1.000000000000000000e+02 1.160000000000000000e+02 1.760000000000000000e+02 1.520000000000000000e+02 9.300000000000000000e+01 1.410000000000000000e+02 1.640000000000000000e+02 1.210000000000000000e+02 1.080000000000000000e+02 9.300000000000000000e+01 8.800000000000000000e+01 1.020000000000000000e+02 1.260000000000000000e+02 9.500000000000000000e+01 1.310000000000000000e+02 1.250000000000000000e+02 1.840000000000000000e+02 1.360000000000000000e+02 1.240000000000000000e+02 9.100000000000000000e+01 9.700000000000000000e+01 2.240000000000000000e+02 2.120000000000000000e+02 8.600000000000000000e+01 2.210000000000000000e+02 1.400000000000000000e+02 1.680000000000000000e+02 1.210000000000000000e+02 1.440000000000000000e+02 1.060000000000000000e+02 2.570000000000000000e+02 1.780000000000000000e+02 8.500000000000000000e+01 2.390000000000000000e+02 2.980000000000000000e+02 1.310000000000000000e+02 1.710000000000000000e+02 1.050000000000000000e+02 1.570000000000000000e+02 1.550000000000000000e+02 2.160000000000000000e+02 2.020000000000000000e+02 1.510000000000000000e+02 9.400000000000000000e+01 8.900000000000000000e+01 1.450000000000000000e+02 1.570000000000000000e+02 1.380000000000000000e+02 1.560000000000000000e+02 1.960000000000000000e+02 9.100000000000000000e+01 2.090000000000000000e+02 1.730000000000000000e+02 1.480000000000000000e+02 1.250000000000000000e+02 1.000000000000000000e+02 3.060000000000000000e+02 1.650000000000000000e+02 1.470000000000000000e+02 1.130000000000000000e+02 1.130000000000000000e+02 1.960000000000000000e+02 1.860000000000000000e+02 9.500000000000000000e+01 1.720000000000000000e+02 1.690000000000000000e+02 1.440000000000000000e+02 1.330000000000000000e+02 1.490000000000000000e+02 1.120000000000000000e+02 1.250000000000000000e+02 1.300000000000000000e+02 1.550000000000000000e+02 1.770000000000000000e+02
1.500000000000000000e+02 nan nan nan nan nan nan nan nan nan nan nan nan nan nan nan nan nan nan nan nan nan nan nan nan nan nan nan nan nan nan nan nan nan nan nan nan nan nan nan nan nan nan nan nan nan nan nan nan nan nan nan nan nan nan nan nan nan nan nan nan nan nan nan nan nan nan nan nan nan nan nan nan nan nan nan nan nan nan nan nan nan nan nan nan nan nan nan nan nan nan nan nan nan nan nan nan nan nan nan nan
2.000000000000000000e+02 3.740000000000000000e+02 1.540000000000000000e+02 1.500000000000000000e+02 1.810000000000000000e+02 1.620000000000000000e+02 1.430000000000000000e+02 1.580000000000000000e+02 3.220000000000000000e+02 1.570000000000000000e+02 2.570000000000000000e+02 1.040000000000000000e+02 1.320000000000000000e+02 1.330000000000000000e+02 9.500000000000000000e+01 3.600000000000000000e+02 3.800000000000000000e+02 1.610000000000000000e+02 2.420000000000000000e+02 2.720000000000000000e+02 1.060000000000000000e+02 1.480000000000000000e+02 1.940000000000000000e+02 1.510000000000000000e+02 2.500000000000000000e+02 1.450000000000000000e+02 2.250000000000000000e+02 1.520000000000000000e+02 3.790000000000000000e+02 1.160000000000000000e+02 2.650000000000000000e+02 2.220000000000000000e+02 4.160000000000000000e+02 2.170000000000000000e+02 2.210000000000000000e+02 2.240000000000000000e+02 1.490000000000000000e+02 8.600000000000000000e+01 1.270000000000000000e+02 1.800000000000000000e+02 1.160000000000000000e+02 1.480000000000000000e+02 2.830000000000000000e+02 1.870000000000000000e+02 1.620000000000000000e+02 1.980000000000000000e+02 1.500000000000000000e+02 1.440000000000000000e+02 2.350000000000000000e+02 1.060000000000000000e+02 4.320000000000000000e+02 1.480000000000000000e+02 2.240000000000000000e+02 1.130000000000000000e+02 1.410000000000000000e+02 1.780000000000000000e+02 3.170000000000000000e+02 1.230000000000000000e+02 1.060000000000000000e+02 1.200000000000000000e+02 1.290000000000000000e+02 1.190000000000000000e+02 1.700000000000000000e+02 1.050000000000000000e+02 2.420000000000000000e+02 2.120000000000000000e+02 2.300000000000000000e+02 3.350000000000000000e+02 1.470000000000000000e+02 2.780000000000000000e+02 1.910000000000000000e+02 2.440000000000000000e+02 1.410000000000000000e+02 3.980000000000000000e+02 1.190000000000000000e+02 1.490000000000000000e+02 2.070000000000000000e+02 1.910000000000000000e+02 1.920000000000000000e+02 1.650000000000000000e+02 1.590000000000000000e+02 2.480000000000000000e+02 3.420000000000000000e+02 2.580000000000000000e+02 1.910000000000000000e+02 3.420000000000000000e+02 1.360000000000000000e+02 2.330000000000000000e+02 1.090000000000000000e+02 9.470000000000000000e+02 1.040000000000000000e+02 2.560000000000000000e+02 1.160000000000000000e+02 3.260000000000000000e+02 1.100000000000000000e+02 1.090000000000000000e+02 3.080000000000000000e+02 4.210000000000000000e+02 1.520000000000000000e+02 2.180000000000000000e+02 1.620000000000000000e+02
2.500000000000000000e+02 1.800000000000000000e+02 2.800000000000000000e+02 3.600000000000000000e+02 1.600000000000000000e+02 2.300000000000000000e+02 3.100000000000000000e+02 1.800000000000000000e+02 4.400000000000000000e+02 3.800000000000000000e+02 4.800000000000000000e+02 1.400000000000000000e+02 2.300000000000000000e+02 2.600000000000000000e+02 1.400000000000000000e+02 2.500000000000000000e+02 1.800000000000000000e+02 1.800000000000000000e+02 2.100000000000000000e+02 3.700000000000000000e+02 5.500000000000000000e+02 2.600000000000000000e+02 3.800000000000000000e+02 2.600000000000000000e+02 1.600000000000000000e+02 1.500000000000000000e+02 3.200000000000000000e+02 3.700000000000000000e+02 2.400000000000000000e+02 3.300000000000000000e+02 1.300000000000000000e+02 3.800000000000000000e+02 4.500000000000000000e+02 1.200000000000000000e+02 2.400000000000000000e+02 2.300000000000000000e+02 3.900000000000000000e+02 2.000000000000000000e+02 1.800000000000000000e+02 2.900000000000000000e+02 2.200000000000000000e+02 3.700000000000000000e+02 2.500000000000000000e+02 8.600000000000000000e+02 1.800000000000000000e+02 3.200000000000000000e+02 2.000000000000000000e+02 3.100000000000000000e+02 1.800000000000000000e+02 1.600000000000000000e+02 1.300000000000000000e+02 2.500000000000000000e+02 4.700000000000000000e+02 2.100000000000000000e+02 7.300000000000000000e+02 4.600000000000000000e+02 1.300000000000000000e+02 6.200000000000000000e+02 1.600000000000000000e+02 2.600000000000000000e+02 2.000000000000000000e+02 3.100000000000000000e+02 3.700000000000000000e+02 2.600000000000000000e+02 2.000000000000000000e+02 3.400000000000000000e+02 1.700000000000000000e+02 1.000000000000000000e+02 1.700000000000000000e+02 3.000000000000000000e+02 2.300000000000000000e+02 6.400000000000000000e+02 2.100000000000000000e+02 1.700000000000000000e+02 8.100000000000000000e+02 2.800000000000000000e+02 2.000000000000000000e+02 1.200000000000000000e+02 8.700000000000000000e+02 2.300000000000000000e+02 4.600000000000000000e+02 1.700000000000000000e+02 1.800000000000000000e+02 3.800000000000000000e+02 2.400000000000000000e+02 4.200000000000000000e+02 6.400000000000000000e+02 4.000000000000000000e+02 2.100000000000000000e+02 2.500000000000000000e+02 2.300000000000000000e+02 2.700000000000000000e+02 1.600000000000000000e+02 2.100000000000000000e+02 1.700000000000000000e+02 1.800000000000000000e+02 2.300000000000000000e+02 2.000000000000000000e+02 3.300000000000000000e+02 2.200000000000000000e+02 4.500000000000000000e+02
3.000000000000000000e+02 5.800000000000000000e+02 3.500000000000000000e+02 7.200000000000000000e+02 4.200000000000000000e+02 2.400000000000000000e+02 4.500000000000000000e+02 3.400000000000000000e+02 1.900000000000000000e+02 3.800000000000000000e+02 7.600000000000000000e+02 2.200000000000000000e+02 7.700000000000000000e+02 2.500000000000000000e+02 2.100000000000000000e+02 2.800000000000000000e+02 2.900000000000000000e+02 2.700000000000000000e+02 1.400000000000000000e+02 3.400000000000000000e+02 2.000000000000000000e+02 7.000000000000000000e+02 4.700000000000000000e+02 4.700000000000000000e+02 2.900000000000000000e+02 2.100000000000000000e+02 1.800000000000000000e+02 4.100000000000000000e+02 3.700000000000000000e+02 1.700000000000000000e+02 2.300000000000000000e+02 1.700000000000000000e+02 4.200000000000000000e+02 2.700000000000000000e+02 5.600000000000000000e+02 9.800000000000000000e+02 1.000000000000000000e+02 1.800000000000000000e+02 4.100000000000000000e+02 3.700000000000000000e+02 2.100000000000000000e+02 5.400000000000000000e+02 1.900000000000000000e+02 4.200000000000000000e+02 2.900000000000000000e+02 1.400000000000000000e+02 1.500000000000000000e+02 1.060000000000000000e+03 2.200000000000000000e+02 3.200000000000000000e+02 1.600000000000000000e+02 3.000000000000000000e+02 5.000000000000000000e+02 1.800000000000000000e+02 2.000000000000000000e+02 1.350000000000000000e+03 2.700000000000000000e+02 6.800000000000000000e+02 1.600000000000000000e+02 1.900000000000000000e+02 3.100000000000000000e+02 2.800000000000000000e+02 7.100000000000000000e+02 2.300000000000000000e+02 2.500000000000000000e+02 5.500000000000000000e+02 6.400000000000000000e+02 9.700000000000000000e+02 4.100000000000000000e+02 4.300000000000000000e+02 7.700000000000000000e+02 3.300000000000000000e+02 3.600000000000000000e+02 2.400000000000000000e+02 3.300000000000000000e+02 3.500000000000000000e+02 2.300000000000000000e+02 1.200000000000000000e+02 1.800000000000000000e+02 2.500000000000000000e+02 7.600000000000000000e+02 4.200000000000000000e+02 2.600000000000000000e+02 5.400000000000000000e+02 2.600000000000000000e+02 2.900000000000000000e+02 4.900000000000000000e+02 3.300000000000000000e+02 1.500000000000000000e+02 1.600000000000000000e+02 4.200000000000000000e+02 4.200000000000000000e+02 1.200000000000000000e+02 1.900000000000000000e+02 6.100000000000000000e+02 2.000000000000000000e+02 1.600000000000000000e+02 2.300000000000000000e+02 1.900000000000000000e+02 3.500000000000000000e+02 3.800000000000000000e+02
3.500000000000000000e+02 5.500000000000000000e+02 7.300000000000000000e+02 1.300000000000000000e+03 2.700000000000000000e+02 1.240000000000000000e+03 1.800000000000000000e+02 8.800000000000000000e+02 9.700000000000000000e+02 2.100000000000000000e+02 1.500000000000000000e+02 8.400000000000000000e+02 2.900000000000000000e+02 2.800000000000000000e+02 2.500000000000000000e+02 1.090000000000000000e+03 9.700000000000000000e+02 3.500000000000000000e+02 1.400000000000000000e+02 4.300000000000000000e+02 6.800000000000000000e+02 8.600000000000000000e+02 1.800000000000000000e+02 1.300000000000000000e+02 5.600000000000000000e+02 2.500000000000000000e+02 6.300000000000000000e+02 1.600000000000000000e+02 2.700000000000000000e+02 3.200000000000000000e+02 3.500000000000000000e+02 1.500000000000000000e+02 1.800000000000000000e+02 7.300000000000000000e+02 2.900000000000000000e+02 3.300000000000000000e+02 6.500000000000000000e+02 5.100000000000000000e+02 5.100000000000000000e+02 4.600000000000000000e+02 8.400000000000000000e+02 3.700000000000000000e+02 6.900000000000000000e+02 8.500000000000000000e+02 1.600000000000000000e+02 1.800000000000000000e+02 2.800000000000000000e+02 3.600000000000000000e+02 5.400000000000000000e+02 2.200000000000000000e+02 1.100000000000000000e+02 6.600000000000000000e+02 9.600000000000000000e+02 1.010000000000000000e+03 8.900000000000000000e+02 7.300000000000000000e+02 2.900000000000000000e+02 2.800000000000000000e+02 5.700000000000000000e+02 2.400000000000000000e+02 2.200000000000000000e+02 4.900000000000000000e+02 6.800000000000000000e+02 1.500000000000000000e+02 8.800000000000000000e+02 2.700000000000000000e+02 5.800000000000000000e+02 6.900000000000000000e+02 1.010000000000000000e+03 2.200000000000000000e+02 1.000000000000000000e+02 1.500000000000000000e+02 1.700000000000000000e+02 3.500000000000000000e+02 1.100000000000000000e+02 8.500000000000000000e+02 2.600000000000000000e+02 1.500000000000000000e+02 7.900000000000000000e+02 1.800000000000000000e+02 3.000000000000000000e+02 4.400000000000000000e+02 4.100000000000000000e+02 4.900000000000000000e+02 3.600000000000000000e+02 8.100000000000000000e+02 4.600000000000000000e+02 5.300000000000000000e+02 1.700000000000000000e+02 3.700000000000000000e+02 2.500000000000000000e+02 2.400000000000000000e+02 2.200000000000000000e+02 6.500000000000000000e+02 1.800000000000000000e+02 1.800000000000000000e+02 9.000000000000000000e+02 2.100000000000000000e+02 6.700000000000000000e+02 3.000000000000000000e+02 5.800000000000000000e+02
4.000000000000000000e+02 2.160000000000000000e+03 4.400000000000000000e+02 3.500000000000000000e+02 7.600000000000000000e+02 8.800000000000000000e+02 1.130000000000000000e+03 2.600000000000000000e+02 2.400000000000000000e+02 1.600000000000000000e+02 1.870000000000000000e+03 5.400000000000000000e+02 5.800000000000000000e+02 6.200000000000000000e+02 3.900000000000000000e+02 3.010000000000000000e+03 1.160000000000000000e+03 1.370000000000000000e+03 5.300000000000000000e+02 4.200000000000000000e+02 5.300000000000000000e+02 9.300000000000000000e+02 4.200000000000000000e+02 2.900000000000000000e+02 1.080000000000000000e+03 1.300000000000000000e+02 7.500000000000000000e+02 4.200000000000000000e+02 2.700000000000000000e+02 3.800000000000000000e+02 5.900000000000000000e+02 8.000000000000000000e+02 2.000000000000000000e+02 4.900000000000000000e+02 9.900000000000000000e+02 2.450000000000000000e+03 1.280000000000000000e+03 1.240000000000000000e+03 1.510000000000000000e+03 7.000000000000000000e+02 2.400000000000000000e+02 1.700000000000000000e+02 1.400000000000000000e+02 5.600000000000000000e+02 6.800000000000000000e+02 8.100000000000000000e+02 2.060000000000000000e+03 1.500000000000000000e+02 3.500000000000000000e+02 2.100000000000000000e+02 1.200000000000000000e+02 2.400000000000000000e+02 2.100000000000000000e+02 7.000000000000000000e+02 2.700000000000000000e+02 4.500000000000000000e+02 1.900000000000000000e+02 2.100000000000000000e+02 3.200000000000000000e+02 8.800000000000000000e+02 5.500000000000000000e+02 7.500000000000000000e+02 2.300000000000000000e+02 1.220000000000000000e+03 1.800000000000000000e+02 6.900000000000000000e+02 4.500000000000000000e+02 2.600000000000000000e+02 2.200000000000000000e+02 5.600000000000000000e+02 4.400000000000000000e+02 2.570000000000000000e+03 1.380000000000000000e+03 2.700000000000000000e+02 1.300000000000000000e+03 1.420000000000000000e+03 4.800000000000000000e+02 5.100000000000000000e+02 2.100000000000000000e+02 2.600000000000000000e+02 4.200000000000000000e+02 3.200000000000000000e+02 1.560000000000000000e+03 1.490000000000000000e+03 6.100000000000000000e+02 1.300000000000000000e+02 1.290000000000000000e+03 1.500000000000000000e+02 1.490000000000000000e+03 3.900000000000000000e+02 1.800000000000000000e+02 1.300000000000000000e+02 4.500000000000000000e+02 5.300000000000000000e+02 1.200000000000000000e+02 3.500000000000000000e+02 9.300000000000000000e+02 2.700000000000000000e+02 1.360000000000000000e+03 5.000000000000000000e+02 1.920000000000000000e+03
4.500000000000000000e+02 2.700000000000000000e+02 2.100000000000000000e+02 1.590000000000000000e+03 5.700000000000000000e+02 6.600000000000000000e+02 9.300000000000000000e+02 1.080000000000000000e+03 1.530000000000000000e+03 1.230000000000000000e+03 4.200000000000000000e+02 5.400000000000000000e+02 4.200000000000000000e+02 1.740000000000000000e+03 4.800000000000000000e+02 1.020000000000000000e+03 1.800000000000000000e+02 1.710000000000000000e+03 4.800000000000000000e+02 2.700000000000000000e+02 1.860000000000000000e+03 2.100000000000000000e+02 1.800000000000000000e+02 3.420000000000000000e+03 1.200000000000000000e+03 6.000000000000000000e+02 1.380000000000000000e+03 3.300000000000000000e+02 1.590000000000000000e+03 1.290000000000000000e+03 2.700000000000000000e+02 5.400000000000000000e+02 9.600000000000000000e+02 9.900000000000000000e+02 1.770000000000000000e+03 2.700000000000000000e+02 7.500000000000000000e+02 7.200000000000000000e+02 8.100000000000000000e+02 3.600000000000000000e+02 6.300000000000000000e+02 1.230000000000000000e+03 3.300000000000000000e+02 5.100000000000000000e+02 9.000000000000000000e+02 1.500000000000000000e+02 2.100000000000000000e+02 2.070000000000000000e+03 1.440000000000000000e+03 5.400000000000000000e+02 1.740000000000000000e+03 3.000000000000000000e+02 6.000000000000000000e+02 1.230000000000000000e+03 3.900000000000000000e+02 1.740000000000000000e+03 5.700000000000000000e+02 6.900000000000000000e+02 2.280000000000000000e+03 1.500000000000000000e+02 4.200000000000000000e+02 3.600000000000000000e+02 6.000000000000000000e+02 3.600000000000000000e+02 1.260000000000000000e+03 5.400000000000000000e+02 2.100000000000000000e+02 2.340000000000000000e+03 1.200000000000000000e+02 4.800000000000000000e+02 1.560000000000000000e+03 2.310000000000000000e+03 1.320000000000000000e+03 1.830000000000000000e+03 3.270000000000000000e+03 1.590000000000000000e+03 1.020000000000000000e+03 1.710000000000000000e+03 1.710000000000000000e+03 3.600000000000000000e+02 3.300000000000000000e+02 1.500000000000000000e+02 2.100000000000000000e+02 5.400000000000000000e+02 1.320000000000000000e+03 3.900000000000000000e+02 2.010000000000000000e+03 8.100000000000000000e+02 4.800000000000000000e+02 9.900000000000000000e+02 3.600000000000000000e+02 5.100000000000000000e+02 2.220000000000000000e+03 1.140000000000000000e+03 1.140000000000000000e+03 4.500000000000000000e+02 1.230000000000000000e+03 7.200000000000000000e+02 5.400000000000000000e+02 1.110000000000000000e+03 1.980000000000000000e+03
5.000000000000000000e+02 5.000000000000000000e+02 8.000000000000000000e+02 2.000000000000000000e+02 9.000000000000000000e+02 3.000000000000000000e+02 2.850000000000000000e+03 1.700000000000000000e+03 7.000000000000000000e+02 4.000000000000000000e+02 1.200000000000000000e+03 4.000000000000000000e+02 3.500000000000000000e+02 2.150000000000000000e+03 1.050000000000000000e+03 6.500000000000000000e+02 3.500000000000000000e+02 6.300000000000000000e+03 2.300000000000000000e+03 4.000000000000000000e+03 5.000000000000000000e+02 3.100000000000000000e+03 1.200000000000000000e+03 2.150000000000000000e+03 7.500000000000000000e+02 9.500000000000000000e+02 7.000000000000000000e+02 1.850000000000000000e+03 2.700000000000000000e+03 2.000000000000000000e+03 7.500000000000000000e+02 1.800000000000000000e+03 9.000000000000000000e+02 2.500000000000000000e+02 1.950000000000000000e+03 2.050000000000000000e+03 9.000000000000000000e+02 4.950000000000000000e+03 3.500000000000000000e+02 5.300000000000000000e+03 2.100000000000000000e+03 5.500000000000000000e+02 3.500000000000000000e+02 1.500000000000000000e+03 3.000000000000000000e+02 1.500000000000000000e+03 1.900000000000000000e+03 2.800000000000000000e+03 2.000000000000000000e+02 2.600000000000000000e+03 3.500000000000000000e+03 3.000000000000000000e+02 6.500000000000000000e+02 6.500000000000000000e+02 1.050000000000000000e+03 4.000000000000000000e+02 4.500000000000000000e+02 8.500000000000000000e+02 2.100000000000000000e+03 8.500000000000000000e+02 4.800000000000000000e+03 3.150000000000000000e+03 2.600000000000000000e+03 2.000000000000000000e+02 1.200000000000000000e+03 6.500000000000000000e+02 4.000000000000000000e+02 2.000000000000000000e+02 6.500000000000000000e+02 1.050000000000000000e+03 3.200000000000000000e+03 1.750000000000000000e+03 2.000000000000000000e+02 4.000000000000000000e+02 8.500000000000000000e+02 1.900000000000000000e+03 6.000000000000000000e+02 3.500000000000000000e+02 2.000000000000000000e+02 3.050000000000000000e+03 3.200000000000000000e+03 1.350000000000000000e+03 4.000000000000000000e+02 4.350000000000000000e+03 1.700000000000000000e+03 3.500000000000000000e+02 4.800000000000000000e+03 1.000000000000000000e+03 3.500000000000000000e+02 1.500000000000000000e+02 7.000000000000000000e+02 1.500000000000000000e+02 4.000000000000000000e+02 3.000000000000000000e+02 1.400000000000000000e+03 6.000000000000000000e+02 3.000000000000000000e+02 3.000000000000000000e+02 2.500000000000000000e+02 1.400000000000000000e+03 1.950000000000000000e+03
5.500000000000000000e+02 4.500000000000000000e+03 2.600000000000000000e+03 5.500000000000000000e+02 3.450000000000000000e+03 1.500000000000000000e+03 6.500000000000000000e+02 4.850000000000000000e+03 1.500000000000000000e+02 4.000000000000000000e+02 1.950000000000000000e+03 1.350000000000000000e+03 6.500000000000000000e+02 5.000000000000000000e+02 1.350000000000000000e+03 4.800000000000000000e+03 7.000000000000000000e+02 2.300000000000000000e+03 1.150000000000000000e+03 8.500000000000000000e+02 1.500000000000000000e+02 3.700000000000000000e+03 3.500000000000000000e+03 9.500000000000000000e+02 1.400000000000000000e+03 2.350000000000000000e+03 6.500000000000000000e+02 2.500000000000000000e+02 1.000000000000000000e+03 5.500000000000000000e+02 8.000000000000000000e+02 3.050000000000000000e+03 3.100000000000000000e+03 1.500000000000000000e+03 1.050000000000000000e+03 2.000000000000000000e+02 1.800000000000000000e+03 1.250000000000000000e+03 1.400000000000000000e+03 2.600000000000000000e+03 2.800000000000000000e+03 1.700000000000000000e+03 8.500000000000000000e+02 3.300000000000000000e+03 1.200000000000000000e+03 1.050000000000000000e+03 1.750000000000000000e+03 1.000000000000000000e+03 6.600000000000000000e+03 9.500000000000000000e+02 4.500000000000000000e+02 2.150000000000000000e+03 2.000000000000000000e+02 4.000000000000000000e+03 9.000000000000000000e+02 2.200000000000000000e+03 1.000000000000000000e+03 1.250000000000000000e+03 4.500000000000000000e+02 1.150000000000000000e+03 6.300000000000000000e+03 5.200000000000000000e+03 6.650000000000000000e+03 4.100000000000000000e+03 9.000000000000000000e+02 3.250000000000000000e+03 2.100000000000000000e+03 7.000000000000000000e+02 1.850000000000000000e+03 1.250000000000000000e+03 1.300000000000000000e+03 1.900000000000000000e+03 4.300000000000000000e+03 2.000000000000000000e+02 1.950000000000000000e+03 1.600000000000000000e+03 1.200000000000000000e+03 6.500000000000000000e+03 3.250000000000000000e+03 1.550000000000000000e+03 1.000000000000000000e+03 8.500000000000000000e+02 4.500000000000000000e+02 3.550000000000000000e+03 1.000000000000000000e+03 7.500000000000000000e+02 6.500000000000000000e+02 1.750000000000000000e+03 2.000000000000000000e+02 1.500000000000000000e+03 2.100000000000000000e+03 2.200000000000000000e+03 3.000000000000000000e+03 5.500000000000000000e+02 7.000000000000000000e+02 3.800000000000000000e+03 4.000000000000000000e+02 1.000000000000000000e+03 3.400000000000000000e+03 1.450000000000000000e+03 1.650000000000000000e+03
6.000000000000000000e+02 4.000000000000000000e+02 4.000000000000000000e+02 3.000000000000000000e+02 6.200000000000000000e+03 2.500000000000000000e+03 4.000000000000000000e+02 4.000000000000000000e+02 2.300000000000000000e+03 2.800000000000000000e+03 2.700000000000000000e+03 6.000000000000000000e+02 5.000000000000000000e+02 5.000000000000000000e+02 3.300000000000000000e+03 1.900000000000000000e+03 3.000000000000000000e+02 4.000000000000000000e+02 3.000000000000000000e+02 1.600000000000000000e+03 1.600000000000000000e+03 3.000000000000000000e+02 1.800000000000000000e+03 3.900000000000000000e+03 6.200000000000000000e+03 1.600000000000000000e+03 1.400000000000000000e+03 5.000000000000000000e+02 1.600000000000000000e+03 6.800000000000000000e+03 8.000000000000000000e+02 2.000000000000000000e+02 5.000000000000000000e+02 2.200000000000000000e+03 3.000000000000000000e+03 2.700000000000000000e+03 1.600000000000000000e+03 3.000000000000000000e+02 1.700000000000000000e+03 2.900000000000000000e+03 1.800000000000000000e+03 1.800000000000000000e+03 5.200000000000000000e+03 2.000000000000000000e+02 7.000000000000000000e+02 9.000000000000000000e+02 2.200000000000000000e+03 1.800000000000000000e+03 6.000000000000000000e+02 6.200000000000000000e+03 6.000000000000000000e+02 7.000000000000000000e+02 9.000000000000000000e+02 9.000000000000000000e+02 1.460000000000000000e+04 4.100000000000000000e+03 7.000000000000000000e+03 2.100000000000000000e+03 4.000000000000000000e+02 2.000000000000000000e+02 3.300000000000000000e+03 3.200000000000000000e+03 4.200000000000000000e+03 1.300000000000000000e+03 1.900000000000000000e+03 4.000000000000000000e+02 2.600000000000000000e+03 1.100000000000000000e+03 1.100000000000000000e+03 2.100000000000000000e+03 1.200000000000000000e+03 2.100000000000000000e+03 7.000000000000000000e+02 6.000000000000000000e+02 1.500000000000000000e+03 7.000000000000000000e+02 7.000000000000000000e+02 3.400000000000000000e+03 9.000000000000000000e+02 6.200000000000000000e+03 3.300000000000000000e+03 4.000000000000000000e+02 9.000000000000000000e+02 4.000000000000000000e+02 8.800000000000000000e+03 5.000000000000000000e+03 1.400000000000000000e+03 2.000000000000000000e+03 5.000000000000000000e+02 7.000000000000000000e+02 1.200000000000000000e+03 1.700000000000000000e+03 1.300000000000000000e+03 1.300000000000000000e+03 8.800000000000000000e+03 6.000000000000000000e+02 3.200000000000000000e+03 2.300000000000000000e+03 4.000000000000000000e+02 4.000000000000000000e+02 3.100000000000000000e+03
6.500000000000000000e+02 6.300000000000000000e+03 1.000000000000000000e+03 5.000000000000000000e+02 2.500000000000000000e+03 5.900000000000000000e+03 1.900000000000000000e+03 8.100000000000000000e+03 2.000000000000000000e+03 2.400000000000000000e+03 2.900000000000000000e+03 7.000000000000000000e+02 1.200000000000000000e+03 8.000000000000000000e+02 9.000000000000000000e+02 3.600000000000000000e+03 1.400000000000000000e+03 2.500000000000000000e+03 4.300000000000000000e+03 1.200000000000000000e+03 2.100000000000000000e+03 2.000000000000000000e+02 8.000000000000000000e+02 7.800000000000000000e+03 6.100000000000000000e+03 3.300000000000000000e+03 8.200000000000000000e+03 3.500000000000000000e+03 4.500000000000000000e+03 1.100000000000000000e+03 2.600000000000000000e+03 4.700000000000000000e+03 5.600000000000000000e+03 9.000000000000000000e+02 2.100000000000000000e+03 4.800000000000000000e+03 1.900000000000000000e+03 3.900000000000000000e+03 5.700000000000000000e+03 9.000000000000000000e+02 3.000000000000000000e+02 4.800000000000000000e+03 1.000000000000000000e+03 7.000000000000000000e+02 3.300000000000000000e+03 4.300000000000000000e+03 7.000000000000000000e+02 3.200000000000000000e+03 3.900000000000000000e+03 4.600000000000000000e+03 2.200000000000000000e+03 1.000000000000000000e+04 3.100000000000000000e+03 4.600000000000000000e+03 1.300000000000000000e+03 2.200000000000000000e+03 1.030000000000000000e+04 2.400000000000000000e+03 5.000000000000000000e+02 1.300000000000000000e+03 5.400000000000000000e+03 5.200000000000000000e+03 1.810000000000000000e+04 7.600000000000000000e+03 8.000000000000000000e+02 1.900000000000000000e+03 1.200000000000000000e+03 4.300000000000000000e+03 2.200000000000000000e+03 1.520000000000000000e+04 5.100000000000000000e+03 5.000000000000000000e+02 4.200000000000000000e+03 3.000000000000000000e+03 5.000000000000000000e+03 1.500000000000000000e+03 1.800000000000000000e+03 4.400000000000000000e+03 2.000000000000000000e+03 4.000000000000000000e+02 3.900000000000000000e+03 4.800000000000000000e+03 3.600000000000000000e+03 6.000000000000000000e+03 1.400000000000000000e+03 2.000000000000000000e+03 5.000000000000000000e+02 2.100000000000000000e+03 1.200000000000000000e+03 2.100000000000000000e+03 1.090000000000000000e+04 2.100000000000000000e+03 9.000000000000000000e+02 4.000000000000000000e+02 5.400000000000000000e+03 6.500000000000000000e+03 1.200000000000000000e+03 1.500000000000000000e+03 5.700000000000000000e+03 9.000000000000000000e+02 1.600000000000000000e+03
7.000000000000000000e+02 1.180000000000000000e+04 3.000000000000000000e+03 5.800000000000000000e+03 4.800000000000000000e+03 5.000000000000000000e+03 6.400000000000000000e+03 2.200000000000000000e+03 4.200000000000000000e+03 8.000000000000000000e+02 1.040000000000000000e+04 5.800000000000000000e+03 4.000000000000000000e+02 6.200000000000000000e+03 1.200000000000000000e+03 7.200000000000000000e+03 8.000000000000000000e+02 7.600000000000000000e+03 1.120000000000000000e+04 1.080000000000000000e+04 3.400000000000000000e+03 1.320000000000000000e+04 4.400000000000000000e+03 4.000000000000000000e+03 6.200000000000000000e+03 9.800000000000000000e+03 1.480000000000000000e+04 5.600000000000000000e+03 1.800000000000000000e+03 6.000000000000000000e+02 2.800000000000000000e+03 8.800000000000000000e+03 1.400000000000000000e+03 2.800000000000000000e+03 1.140000000000000000e+04 4.000000000000000000e+02 3.600000000000000000e+03 1.120000000000000000e+04 1.640000000000000000e+04 6.600000000000000000e+03 4.600000000000000000e+03 1.200000000000000000e+04 2.000000000000000000e+03 5.000000000000000000e+03 1.920000000000000000e+04 2.200000000000000000e+03 5.200000000000000000e+03 1.700000000000000000e+04 2.200000000000000000e+03 3.000000000000000000e+03 2.600000000000000000e+03 3.800000000000000000e+03 1.800000000000000000e+03 9.000000000000000000e+03 8.000000000000000000e+02 1.380000000000000000e+04 5.000000000000000000e+03 5.000000000000000000e+03 1.600000000000000000e+03 7.400000000000000000e+03 1.360000000000000000e+04 4.000000000000000000e+03 2.600000000000000000e+03 2.000000000000000000e+03 1.400000000000000000e+04 1.000000000000000000e+03 4.400000000000000000e+03 3.600000000000000000e+03 3.800000000000000000e+03 1.060000000000000000e+04 7.000000000000000000e+03 2.200000000000000000e+03 4.000000000000000000e+02 2.400000000000000000e+03 1.400000000000000000e+03 6.000000000000000000e+03 1.800000000000000000e+03 4.600000000000000000e+03 4.200000000000000000e+03 5.200000000000000000e+03 2.000000000000000000e+03 4.400000000000000000e+03 4.200000000000000000e+03 2.600000000000000000e+03 2.400000000000000000e+03 1.600000000000000000e+03 1.000000000000000000e+03 6.600000000000000000e+03 1.200000000000000000e+03 1.740000000000000000e+04 8.600000000000000000e+03 4.600000000000000000e+03 4.000000000000000000e+02 2.800000000000000000e+03 4.200000000000000000e+03 6.600000000000000000e+03 1.400000000000000000e+04 4.000000000000000000e+02 3.200000000000000000e+03 1.600000000000000000e+03 1.260000000000000000e+04
7.500000000000000000e+02 1.500000000000000000e+04 6.200000000000000000e+03 6.400000000000000000e+03 1.800000000000000000e+04 1.600000000000000000e+03 4.000000000000000000e+02 8.000000000000000000e+02 1.960000000000000000e+04 6.200000000000000000e+03 5.400000000000000000e+03 1.000000000000000000e+03 6.400000000000000000e+03 4.000000000000000000e+02 6.000000000000000000e+02 3.200000000000000000e+03 1.800000000000000000e+03 2.500000000000000000e+04 6.000000000000000000e+03 2.000000000000000000e+03 1.080000000000000000e+04 6.600000000000000000e+03 6.000000000000000000e+02 8.000000000000000000e+02 3.000000000000000000e+03 2.020000000000000000e+04 2.100000000000000000e+04 5.600000000000000000e+03 7.400000000000000000e+03 1.600000000000000000e+04 2.800000000000000000e+03 6.600000000000000000e+03 6.000000000000000000e+03 2.800000000000000000e+03 1.600000000000000000e+03 2.240000000000000000e+04 5.400000000000000000e+03 3.000000000000000000e+03 3.800000000000000000e+03 1.400000000000000000e+03 6.000000000000000000e+02 2.660000000000000000e+04 8.000000000000000000e+02 7.800000000000000000e+03 1.600000000000000000e+04 4.000000000000000000e+03 1.440000000000000000e+04 1.140000000000000000e+04 5.200000000000000000e+03 5.600000000000000000e+03 5.000000000000000000e+03 3.000000000000000000e+03 1.400000000000000000e+03 2.400000000000000000e+03 5.000000000000000000e+03 7.200000000000000000e+03 3.600000000000000000e+03 8.600000000000000000e+03 1.000000000000000000e+03 4.800000000000000000e+03 6.000000000000000000e+03 8.600000000000000000e+03 1.740000000000000000e+04 1.420000000000000000e+04 1.800000000000000000e+03 3.200000000000000000e+03 1.600000000000000000e+03 5.400000000000000000e+03 2.940000000000000000e+04 2.400000000000000000e+03 2.200000000000000000e+04 3.600000000000000000e+03 1.300000000000000000e+04 1.400000000000000000e+03 1.600000000000000000e+03 2.600000000000000000e+03 1.140000000000000000e+04 4.000000000000000000e+02 5.400000000000000000e+03 1.480000000000000000e+04 5.400000000000000000e+03 9.000000000000000000e+03 1.580000000000000000e+04 9.400000000000000000e+03 1.600000000000000000e+04 1.820000000000000000e+04 4.400000000000000000e+03 4.800000000000000000e+03 1.200000000000000000e+03 3.200000000000000000e+03 1.240000000000000000e+04 2.200000000000000000e+03 7.200000000000000000e+03 3.100000000000000000e+04 1.400000000000000000e+03 1.800000000000000000e+03 2.180000000000000000e+04 1.080000000000000000e+04 4.200000000000000000e+03 4.400000000000000000e+03 2.600000000000000000e+03
8.000000000000000000e+02 2.480000000000000000e+04 2.000000000000000000e+03 1.300000000000000000e+04 9.600000000000000000e+03 6.400000000000000000e+03 5.000000000000000000e+03 3.000000000000000000e+03 8.800000000000000000e+03 2.020000000000000000e+04 1.420000000000000000e+04 3.680000000000000000e+04 4.200000000000000000e+03 8.200000000000000000e+03 1.000000000000000000e+04 2.600000000000000000e+04 2.260000000000000000e+04 1.220000000000000000e+04 7.800000000000000000e+03 5.600000000000000000e+03 3.200000000000000000e+03 7.800000000000000000e+03 2.200000000000000000e+03 1.800000000000000000e+03 1.000000000000000000e+03 1.000000000000000000e+04 9.400000000000000000e+03 1.200000000000000000e+03 1.460000000000000000e+04 5.200000000000000000e+03 1.560000000000000000e+04 1.660000000000000000e+04 5.600000000000000000e+03 1.400000000000000000e+03 2.740000000000000000e+04 1.180000000000000000e+04 8.000000000000000000e+02 7.800000000000000000e+03 1.060000000000000000e+04 2.340000000000000000e+04 3.300000000000000000e+04 4.200000000000000000e+03 9.000000000000000000e+03 5.600000000000000000e+03 2.400000000000000000e+03 9.000000000000000000e+03 2.800000000000000000e+03 8.000000000000000000e+03 3.400000000000000000e+03 4.000000000000000000e+02 3.600000000000000000e+03 2.940000000000000000e+04 1.820000000000000000e+04 2.420000000000000000e+04 2.480000000000000000e+04 9.800000000000000000e+03 1.620000000000000000e+04 4.880000000000000000e+04 8.800000000000000000e+03 2.160000000000000000e+04 4.800000000000000000e+03 1.000000000000000000e+03 1.600000000000000000e+03 4.400000000000000000e+03 1.000000000000000000e+03 2.000000000000000000e+03 2.280000000000000000e+04 1.280000000000000000e+04 3.000000000000000000e+03 6.400000000000000000e+03 1.900000000000000000e+04 9.600000000000000000e+03 6.000000000000000000e+02 5.400000000000000000e+03 4.600000000000000000e+03 4.000000000000000000e+03 1.800000000000000000e+03 1.520000000000000000e+04 4.240000000000000000e+04 9.200000000000000000e+03 3.000000000000000000e+03 1.280000000000000000e+04 3.400000000000000000e+03 1.280000000000000000e+04 4.600000000000000000e+03 1.620000000000000000e+04 1.280000000000000000e+04 3.200000000000000000e+03 1.000000000000000000e+03 3.000000000000000000e+03 1.720000000000000000e+04 7.400000000000000000e+03 1.700000000000000000e+04 9.600000000000000000e+03 1.840000000000000000e+04 1.400000000000000000e+04 2.400000000000000000e+03 8.000000000000000000e+02 7.000000000000000000e+03 1.280000000000000000e+04 8.800000000000000000e+03
8.500000000000000000e+02 6.000000000000000000e+02 2.760000000000000000e+04 2.200000000000000000e+03 5.600000000000000000e+03 1.940000000000000000e+04 1.700000000000000000e+04 8.600000000000000000e+03 9.600000000000000000e+03 3.000000000000000000e+03 3.880000000000000000e+04 4.000000000000000000e+03 1.700000000000000000e+04 4.200000000000000000e+03 3.500000000000000000e+04 1.180000000000000000e+04 1.320000000000000000e+04 4.880000000000000000e+04 1.440000000000000000e+04 1.700000000000000000e+04 3.200000000000000000e+04 4.000000000000000000e+03 7.800000000000000000e+03 1.740000000000000000e+04 1.860000000000000000e+04 2.820000000000000000e+04 9.600000000000000000e+03 1.220000000000000000e+04 2.700000000000000000e+04 4.660000000000000000e+04 2.040000000000000000e+04 2.220000000000000000e+04 1.360000000000000000e+04 1.920000000000000000e+04 2.000000000000000000e+03 2.000000000000000000e+03 5.000000000000000000e+03 2.000000000000000000e+04 1.700000000000000000e+04 1.800000000000000000e+03 7.100000000000000000e+04 2.880000000000000000e+04 1.800000000000000000e+04 1.000000000000000000e+04 1.800000000000000000e+03 2.060000000000000000e+04 2.020000000000000000e+04 3.740000000000000000e+04 1.340000000000000000e+04 1.340000000000000000e+04 7.200000000000000000e+03 3.920000000000000000e+04 8.000000000000000000e+02 9.400000000000000000e+03 3.380000000000000000e+04 3.800000000000000000e+03 2.000000000000000000e+04 1.500000000000000000e+04 2.740000000000000000e+04 1.380000000000000000e+04 1.000000000000000000e+03 5.240000000000000000e+04 1.580000000000000000e+04 1.020000000000000000e+04 7.600000000000000000e+03 1.500000000000000000e+04 1.000000000000000000e+03 1.200000000000000000e+04 6.400000000000000000e+03 6.600000000000000000e+03 4.400000000000000000e+03 6.800000000000000000e+03 2.200000000000000000e+03 7.600000000000000000e+03 5.440000000000000000e+04 3.000000000000000000e+03 2.000000000000000000e+04 1.220000000000000000e+04 1.260000000000000000e+04 2.500000000000000000e+04 1.600000000000000000e+03 4.240000000000000000e+04 2.200000000000000000e+04 4.220000000000000000e+04 2.000000000000000000e+04 2.020000000000000000e+04 4.800000000000000000e+03 6.000000000000000000e+03 5.600000000000000000e+03 4.400000000000000000e+03 1.320000000000000000e+04 1.340000000000000000e+04 9.000000000000000000e+03 3.100000000000000000e+04 1.120000000000000000e+04 2.180000000000000000e+04 2.160000000000000000e+04 2.820000000000000000e+04 7.400000000000000000e+03 1.360000000000000000e+04 5.200000000000000000e+03
9.000000000000000000e+02 2.250000000000000000e+04 2.400000000000000000e+04 8.400000000000000000e+03 1.410000000000000000e+04 5.700000000000000000e+03 1.650000000000000000e+04 1.284000000000000000e+05 1.740000000000000000e+04 5.160000000000000000e+04 4.140000000000000000e+04 4.800000000000000000e+03 3.300000000000000000e+03 4.800000000000000000e+03 6.000000000000000000e+03 3.870000000000000000e+04 2.490000000000000000e+04 7.800000000000000000e+03 4.200000000000000000e+03 3.060000000000000000e+04 2.520000000000000000e+04 4.500000000000000000e+04 3.870000000000000000e+04 2.040000000000000000e+04 1.440000000000000000e+04 2.460000000000000000e+04 3.450000000000000000e+04 1.200000000000000000e+04 2.610000000000000000e+04 2.580000000000000000e+04 4.200000000000000000e+03 1.110000000000000000e+04 3.600000000000000000e+04 2.280000000000000000e+04 1.290000000000000000e+04 2.730000000000000000e+04 5.100000000000000000e+03 1.800000000000000000e+03 1.200000000000000000e+03 1.320000000000000000e+04 2.460000000000000000e+04 1.410000000000000000e+04 2.610000000000000000e+04 9.900000000000000000e+03 1.161000000000000000e+05 9.000000000000000000e+02 3.000000000000000000e+04 4.110000000000000000e+04 1.320000000000000000e+04 1.200000000000000000e+03 5.700000000000000000e+03 4.080000000000000000e+04 3.150000000000000000e+04 5.880000000000000000e+04 2.010000000000000000e+04 2.640000000000000000e+04 1.890000000000000000e+04 4.350000000000000000e+04 3.600000000000000000e+03 1.020000000000000000e+04 1.770000000000000000e+04 2.280000000000000000e+04 1.080000000000000000e+04 1.200000000000000000e+03 6.930000000000000000e+04 4.560000000000000000e+04 1.206000000000000000e+05 7.500000000000000000e+03 4.800000000000000000e+03 4.200000000000000000e+04 3.000000000000000000e+03 2.100000000000000000e+03 1.140000000000000000e+04 2.760000000000000000e+04 4.020000000000000000e+04 7.020000000000000000e+04 1.470000000000000000e+04 8.400000000000000000e+03 4.500000000000000000e+03 6.900000000000000000e+03 3.630000000000000000e+04 3.420000000000000000e+04 3.510000000000000000e+04 7.230000000000000000e+04 3.390000000000000000e+04 2.010000000000000000e+04 2.340000000000000000e+04 4.080000000000000000e+04 2.100000000000000000e+04 4.710000000000000000e+04 6.870000000000000000e+04 6.210000000000000000e+04 4.800000000000000000e+03 9.000000000000000000e+02 7.800000000000000000e+03 5.400000000000000000e+03 2.700000000000000000e+03 9.900000000000000000e+03 1.440000000000000000e+04 2.700000000000000000e+03 5.100000000000000000e+03
9.500000000000000000e+02 8.000000000000000000e+03 1.050000000000000000e+04 7.000000000000000000e+04 1.070000000000000000e+05 2.850000000000000000e+04 3.350000000000000000e+04 5.800000000000000000e+04 1.650000000000000000e+04 1.000000000000000000e+04 4.850000000000000000e+04 5.850000000000000000e+04 5.500000000000000000e+04 3.900000000000000000e+04 4.000000000000000000e+04 1.250000000000000000e+04 7.500000000000000000e+03 3.200000000000000000e+04 8.500000000000000000e+03 1.300000000000000000e+04 3.300000000000000000e+04 2.250000000000000000e+04 6.500000000000000000e+03 1.600000000000000000e+04 2.850000000000000000e+04 4.250000000000000000e+04 9.500000000000000000e+03 5.000000000000000000e+03 2.500000000000000000e+03 4.000000000000000000e+03 4.000000000000000000e+03 6.150000000000000000e+04 1.415000000000000000e+05 9.500000000000000000e+03 2.500000000000000000e+03 4.700000000000000000e+04 4.950000000000000000e+04 8.500000000000000000e+03 6.000000000000000000e+03 2.500000000000000000e+03 6.450000000000000000e+04 8.500000000000000000e+03 5.000000000000000000e+03 2.600000000000000000e+04 9.300000000000000000e+04 9.500000000000000000e+03 6.300000000000000000e+04 7.250000000000000000e+04 5.050000000000000000e+04 2.300000000000000000e+04 1.850000000000000000e+04 2.900000000000000000e+04 4.050000000000000000e+04 3.050000000000000000e+04 1.550000000000000000e+04 8.050000000000000000e+04 3.150000000000000000e+04 4.100000000000000000e+04 2.500000000000000000e+03 4.450000000000000000e+04 4.400000000000000000e+04 5.300000000000000000e+04 7.950000000000000000e+04 3.000000000000000000e+03 2.000000000000000000e+04 5.900000000000000000e+04 7.800000000000000000e+04 8.000000000000000000e+03 4.950000000000000000e+04 2.050000000000000000e+04 3.450000000000000000e+04 1.850000000000000000e+04 1.700000000000000000e+04 1.500000000000000000e+03 4.550000000000000000e+04 3.050000000000000000e+04 1.000000000000000000e+03 2.150000000000000000e+04 8.000000000000000000e+03 2.050000000000000000e+04 1.550000000000000000e+04 1.900000000000000000e+04 1.500000000000000000e+03 1.400000000000000000e+04 3.150000000000000000e+04 8.000000000000000000e+03 2.600000000000000000e+04 6.000000000000000000e+03 1.900000000000000000e+04 1.550000000000000000e+04 1.550000000000000000e+04 4.300000000000000000e+04 7.000000000000000000e+03 5.000000000000000000e+03 8.500000000000000000e+03 4.500000000000000000e+04 5.400000000000000000e+04 5.000000000000000000e+02 3.350000000000000000e+04 2.700000000000000000e+04 3.600000000000000000e+04
1.000000000000000000e+03 1.300000000000000000e+04 7.450000000000000000e+04 1.900000000000000000e+04 5.000000000000000000e+03 1.500000000000000000e+04 3.150000000000000000e+04 1.300000000000000000e+04 2.150000000000000000e+04 1.785000000000000000e+05 8.600000000000000000e+04 4.800000000000000000e+04 4.200000000000000000e+04 1.500000000000000000e+03 7.750000000000000000e+04 5.250000000000000000e+04 2.950000000000000000e+04 1.000000000000000000e+03 1.300000000000000000e+04 3.300000000000000000e+04 1.450000000000000000e+04 7.000000000000000000e+03 1.055000000000000000e+05 5.000000000000000000e+03 1.400000000000000000e+04 2.550000000000000000e+04 6.100000000000000000e+04 3.000000000000000000e+03 2.650000000000000000e+04 8.000000000000000000e+03 3.750000000000000000e+04 4.000000000000000000e+03 3.500000000000000000e+04 3.500000000000000000e+04 1.110000000000000000e+05 6.500000000000000000e+03 5.150000000000000000e+04 3.550000000000000000e+04 7.350000000000000000e+04 2.500000000000000000e+04 8.000000000000000000e+03 3.950000000000000000e+04 3.650000000000000000e+04 2.000000000000000000e+04 1.255000000000000000e+05 7.600000000000000000e+04 6.950000000000000000e+04 7.700000000000000000e+04 1.705000000000000000e+05 4.350000000000000000e+04 1.500000000000000000e+03 1.595000000000000000e+05 2.100000000000000000e+04 1.500000000000000000e+03 5.900000000000000000e+04 3.000000000000000000e+03 5.000000000000000000e+03 3.600000000000000000e+04 1.350000000000000000e+04 3.900000000000000000e+04 4.950000000000000000e+04 5.700000000000000000e+04 1.350000000000000000e+04 1.750000000000000000e+04 4.000000000000000000e+03 4.050000000000000000e+04 7.650000000000000000e+04 1.000000000000000000e+03 2.000000000000000000e+04 9.750000000000000000e+04 4.800000000000000000e+04 4.750000000000000000e+04 4.500000000000000000e+03 2.550000000000000000e+04 1.065000000000000000e+05 4.750000000000000000e+04 2.100000000000000000e+04 8.500000000000000000e+03 8.650000000000000000e+04 2.450000000000000000e+04 7.000000000000000000e+03 2.100000000000000000e+04 4.200000000000000000e+04 5.400000000000000000e+04 3.500000000000000000e+03 4.000000000000000000e+03 2.550000000000000000e+04 1.350000000000000000e+04 2.750000000000000000e+04 4.400000000000000000e+04 9.500000000000000000e+04 5.200000000000000000e+04 1.135000000000000000e+05 5.000000000000000000e+04 5.450000000000000000e+04 4.000000000000000000e+03 5.700000000000000000e+04 7.950000000000000000e+04 2.000000000000000000e+04 8.200000000000000000e+04 2.250000000000000000e+04
1.050000000000000000e+03 1.655000000000000000e+05 1.445000000000000000e+05 1.550000000000000000e+04 7.750000000000000000e+04 9.300000000000000000e+04 1.015000000000000000e+05 1.500000000000000000e+04 6.150000000000000000e+04 4.750000000000000000e+04 3.300000000000000000e+04 7.800000000000000000e+04 1.470000000000000000e+05 2.605000000000000000e+05 1.950000000000000000e+04 3.500000000000000000e+04 1.700000000000000000e+04 5.700000000000000000e+04 2.315000000000000000e+05 8.000000000000000000e+04 6.300000000000000000e+04 5.450000000000000000e+04 1.985000000000000000e+05 2.600000000000000000e+04 2.140000000000000000e+05 8.000000000000000000e+03 1.250000000000000000e+04 1.400000000000000000e+04 4.300000000000000000e+04 3.600000000000000000e+04 1.895000000000000000e+05 1.780000000000000000e+05 5.550000000000000000e+04 8.000000000000000000e+04 1.070000000000000000e+05 2.800000000000000000e+04 8.000000000000000000e+03 3.000000000000000000e+04 6.800000000000000000e+04 2.850000000000000000e+04 7.250000000000000000e+04 1.550000000000000000e+04 2.250000000000000000e+04 4.000000000000000000e+04 4.650000000000000000e+04 4.000000000000000000e+04 6.500000000000000000e+04 6.600000000000000000e+04 1.300000000000000000e+04 1.050000000000000000e+04 9.550000000000000000e+04 5.700000000000000000e+04 1.200000000000000000e+04 1.430000000000000000e+05 2.050000000000000000e+04 4.150000000000000000e+04 9.000000000000000000e+03 2.100000000000000000e+05 1.350000000000000000e+04 3.200000000000000000e+04 6.850000000000000000e+04 1.045000000000000000e+05 5.250000000000000000e+04 1.170000000000000000e+05 4.900000000000000000e+04 9.500000000000000000e+04 9.750000000000000000e+04 1.660000000000000000e+05 1.850000000000000000e+04 3.850000000000000000e+04 8.950000000000000000e+04 2.250000000000000000e+04 1.120000000000000000e+05 1.770000000000000000e+05 2.650000000000000000e+04 4.400000000000000000e+04 4.700000000000000000e+04 2.850000000000000000e+04 9.600000000000000000e+04 7.000000000000000000e+04 1.400000000000000000e+05 3.000000000000000000e+04 1.250000000000000000e+04 5.500000000000000000e+03 6.000000000000000000e+04 2.550000000000000000e+04 9.650000000000000000e+04 3.750000000000000000e+04 8.700000000000000000e+04 1.900000000000000000e+05 1.550000000000000000e+04 3.150000000000000000e+04 7.000000000000000000e+03 3.400000000000000000e+04 1.505000000000000000e+05 1.005000000000000000e+05 2.050000000000000000e+04 2.195000000000000000e+05 3.450000000000000000e+04 1.700000000000000000e+04 1.345000000000000000e+05
1.100000000000000000e+03 1.500000000000000000e+03 8.550000000000000000e+04 1.250000000000000000e+04 3.450000000000000000e+04 1.550000000000000000e+04 1.000000000000000000e+04 6.700000000000000000e+04 7.850000000000000000e+04 3.350000000000000000e+04 2.205000000000000000e+05 2.450000000000000000e+04 3.600000000000000000e+04 1.565000000000000000e+05 1.795000000000000000e+05 2.160000000000000000e+05 1.800000000000000000e+05 6.250000000000000000e+04 8.250000000000000000e+04 5.300000000000000000e+04 1.435000000000000000e+05 9.850000000000000000e+04 9.000000000000000000e+04 1.105000000000000000e+05 1.950000000000000000e+04 2.375000000000000000e+05 8.550000000000000000e+04 2.270000000000000000e+05 1.650000000000000000e+04 2.900000000000000000e+04 2.800000000000000000e+04 5.000000000000000000e+05 4.600000000000000000e+04 4.500000000000000000e+03 8.450000000000000000e+04 1.350000000000000000e+05 2.445000000000000000e+05 5.850000000000000000e+04 9.000000000000000000e+03 2.000000000000000000e+04 3.150000000000000000e+04 1.395000000000000000e+05 8.450000000000000000e+04 1.770000000000000000e+05 7.150000000000000000e+04 1.160000000000000000e+05 2.700000000000000000e+04 2.420000000000000000e+05 1.275000000000000000e+05 9.300000000000000000e+04 2.680000000000000000e+05 2.155000000000000000e+05 2.700000000000000000e+05 3.440000000000000000e+05 1.280000000000000000e+05 1.550000000000000000e+05 3.865000000000000000e+05 8.100000000000000000e+04 4.050000000000000000e+04 6.850000000000000000e+04 3.500000000000000000e+04 1.950000000000000000e+04 2.975000000000000000e+05 1.605000000000000000e+05 5.100000000000000000e+04 1.975000000000000000e+05 6.200000000000000000e+04 1.900000000000000000e+04 3.120000000000000000e+05 2.500000000000000000e+04 1.150000000000000000e+04 2.155000000000000000e+05 2.060000000000000000e+05 2.500000000000000000e+05 2.880000000000000000e+05 2.335000000000000000e+05 5.550000000000000000e+04 4.400000000000000000e+04 6.350000000000000000e+04 1.550000000000000000e+04 3.855000000000000000e+05 2.245000000000000000e+05 4.450000000000000000e+04 1.075000000000000000e+05 9.450000000000000000e+04 5.250000000000000000e+04 2.450000000000000000e+04 3.150000000000000000e+04 1.335000000000000000e+05 1.425000000000000000e+05 1.855000000000000000e+05 2.300000000000000000e+05 5.550000000000000000e+04 1.185000000000000000e+05 2.550000000000000000e+05 2.000000000000000000e+04 1.400000000000000000e+05 2.910000000000000000e+05 7.850000000000000000e+04 3.700000000000000000e+04 5.000000000000000000e+03
1.150000000000000000e+03 1.410000000000000000e+05 2.300000000000000000e+04 1.670000000000000000e+05 6.300000000000000000e+04 2.250000000000000000e+04 8.450000000000000000e+04 9.950000000000000000e+04 2.400000000000000000e+04 2.680000000000000000e+05 1.240000000000000000e+05 1.950000000000000000e+04 1.970000000000000000e+05 1.230000000000000000e+05 1.380000000000000000e+05 2.765000000000000000e+05 3.150000000000000000e+05 6.450000000000000000e+04 1.610000000000000000e+05 3.900000000000000000e+04 2.705000000000000000e+05 4.050000000000000000e+04 8.000000000000000000e+04 4.550000000000000000e+04 2.780000000000000000e+05 2.500000000000000000e+03 6.000000000000000000e+03 5.050000000000000000e+04 1.870000000000000000e+05 4.750000000000000000e+05 1.880000000000000000e+05 8.500000000000000000e+04 4.750000000000000000e+04 1.550000000000000000e+04 7.150000000000000000e+04 2.900000000000000000e+04 4.100000000000000000e+04 3.690000000000000000e+05 7.000000000000000000e+04 1.180000000000000000e+05 2.345000000000000000e+05 9.900000000000000000e+04 7.250000000000000000e+04 3.210000000000000000e+05 8.350000000000000000e+04 3.615000000000000000e+05 1.400000000000000000e+05 5.400000000000000000e+04 9.000000000000000000e+04 3.350000000000000000e+04 4.825000000000000000e+05 4.900000000000000000e+04 7.100000000000000000e+04 1.600000000000000000e+05 2.385000000000000000e+05 6.450000000000000000e+04 1.045000000000000000e+05 1.030000000000000000e+05 2.250000000000000000e+04 2.100000000000000000e+04 2.050000000000000000e+04 1.370000000000000000e+05 5.000000000000000000e+05 1.415000000000000000e+05 5.000000000000000000e+05 1.450000000000000000e+04 8.200000000000000000e+04 2.510000000000000000e+05 1.805000000000000000e+05 1.935000000000000000e+05 3.130000000000000000e+05 1.400000000000000000e+04 1.050000000000000000e+05 3.395000000000000000e+05 5.750000000000000000e+04 5.500000000000000000e+04 9.250000000000000000e+04 2.720000000000000000e+05 7.600000000000000000e+04 2.135000000000000000e+05 2.985000000000000000e+05 8.550000000000000000e+04 4.735000000000000000e+05 1.435000000000000000e+05 4.025000000000000000e+05 6.450000000000000000e+04 5.000000000000000000e+05 4.500000000000000000e+04 1.135000000000000000e+05 2.020000000000000000e+05 5.150000000000000000e+04 1.765000000000000000e+05 2.205000000000000000e+05 1.290000000000000000e+05 8.200000000000000000e+04 1.410000000000000000e+05 1.055000000000000000e+05 1.350000000000000000e+04 4.400000000000000000e+04 3.350000000000000000e+04 5.000000000000000000e+05
1.200000000000000000e+03 nan nan nan nan nan nan nan nan nan nan nan nan nan nan nan nan nan nan nan nan nan nan nan nan nan nan nan nan nan nan nan nan nan nan nan nan nan nan nan nan nan nan nan nan nan nan nan nan nan nan nan nan nan nan nan nan nan nan nan nan nan nan nan nan nan nan nan nan nan nan nan nan nan nan nan nan nan nan nan nan nan nan nan nan nan nan nan nan nan nan nan nan nan nan nan nan nan nan nan nan
1.250000000000000000e+03 nan nan nan nan nan nan nan nan nan nan nan nan nan nan nan nan nan nan nan nan nan nan nan nan nan nan nan nan nan nan nan nan nan nan nan nan nan nan nan nan nan nan nan nan nan nan nan nan nan nan nan nan nan nan nan nan nan nan nan nan nan nan nan nan nan nan nan nan nan nan nan nan nan nan nan nan nan nan nan nan nan nan nan nan nan nan nan nan nan nan nan nan nan nan nan nan nan nan nan nan
1.300000000000000000e+03 nan nan nan nan nan nan nan nan nan nan nan nan nan nan nan nan nan nan nan nan nan nan nan nan nan nan nan nan nan nan nan nan nan nan nan nan nan nan nan nan nan nan nan nan nan nan nan nan nan nan nan nan nan nan nan nan nan nan nan nan nan nan nan nan nan nan nan nan nan nan nan nan nan nan nan nan nan nan nan nan nan nan nan nan nan nan nan nan nan nan nan nan nan nan nan nan nan nan nan nan
1.350000000000000000e+03 nan nan nan nan nan nan nan nan nan nan nan nan nan nan nan nan nan nan nan nan nan nan nan nan nan nan nan nan nan nan nan nan nan nan nan nan nan nan nan nan nan nan nan nan nan nan nan nan nan nan nan nan nan nan nan nan nan nan nan nan nan nan nan nan nan nan nan nan nan nan nan nan nan nan nan nan nan nan nan nan nan nan nan nan nan nan nan nan nan nan nan nan nan nan nan nan nan nan nan nan
1.400000000000000000e+03 nan nan nan nan nan nan nan nan nan nan nan nan nan nan nan nan nan nan nan nan nan nan nan nan nan nan nan nan nan nan nan nan nan nan nan nan nan nan nan nan nan nan nan nan nan nan nan nan nan nan nan nan nan nan nan nan nan nan nan nan nan nan nan nan nan nan nan nan nan nan nan nan nan nan nan nan nan nan nan nan nan nan nan nan nan nan nan nan nan nan nan nan nan nan nan nan nan nan nan nan
1.450000000000000000e+03 nan nan nan nan nan nan nan nan nan nan nan nan nan nan nan nan nan nan nan nan nan nan nan nan nan nan nan nan nan nan nan nan nan nan nan nan nan nan nan nan nan nan nan nan nan nan nan nan nan nan nan nan nan nan nan nan nan nan nan nan nan nan nan nan nan nan nan nan nan nan nan nan nan nan nan nan nan nan nan nan nan nan nan nan nan nan nan nan nan nan nan nan nan nan nan nan nan nan nan nan
1.500000000000000000e+03 nan nan nan nan nan nan nan nan nan nan nan nan nan nan nan nan nan nan nan nan nan nan nan nan nan nan nan nan nan nan nan nan nan nan nan nan nan nan nan nan nan nan nan nan nan nan nan nan nan nan nan nan nan nan nan nan nan nan nan nan nan nan nan nan nan nan nan nan nan nan nan nan nan nan nan nan nan nan nan nan nan nan nan nan nan nan nan nan nan nan nan nan nan nan nan nan nan nan nan nan
1.550000000000000000e+03 nan nan nan nan nan nan nan nan nan nan nan nan nan nan nan nan nan nan nan nan nan nan nan nan nan nan nan nan nan nan nan nan nan nan nan nan nan nan nan nan nan nan nan nan nan nan nan nan nan nan nan nan nan nan nan nan nan nan nan nan nan nan nan nan nan nan nan nan nan nan nan nan nan nan nan nan nan nan nan nan nan nan nan nan nan nan nan nan nan nan nan nan nan nan nan nan nan nan nan nan
1.600000000000000000e+03 nan nan nan nan nan nan nan nan nan nan nan nan nan nan nan nan nan nan nan nan nan nan nan nan nan nan nan nan nan nan nan nan nan nan nan nan nan nan nan nan nan nan nan nan nan nan nan nan nan nan nan nan nan nan nan nan nan nan nan nan nan nan nan nan nan nan nan nan nan nan nan nan nan nan nan nan nan nan nan nan nan nan nan nan nan nan nan nan nan nan nan nan nan nan nan nan nan nan nan nan
1.650000000000000000e+03 nan nan nan nan nan nan nan nan nan nan nan nan nan nan nan nan nan nan nan nan nan nan nan nan nan nan nan nan nan nan nan nan nan nan nan nan nan nan nan nan nan nan nan nan nan nan nan nan nan nan nan nan nan nan nan nan nan nan nan nan nan nan nan nan nan nan nan nan nan nan nan nan nan nan nan nan nan nan nan nan nan nan nan nan nan nan nan nan nan nan nan nan nan nan nan nan nan nan nan nan
1.700000000000000000e+03 nan nan nan nan nan nan nan nan nan nan nan nan nan nan nan nan nan nan nan nan nan nan nan nan nan nan nan nan nan nan nan nan nan nan nan nan nan nan nan nan nan nan nan nan nan nan nan nan nan nan nan nan nan nan nan nan nan nan nan nan nan nan nan nan nan nan nan nan nan nan nan nan nan nan nan nan nan nan nan nan nan nan nan nan nan nan nan nan nan nan nan nan nan nan nan nan nan nan nan nan
1.750000000000000000e+03 nan nan nan nan nan nan nan nan nan nan nan nan nan nan nan nan nan nan nan nan nan nan nan nan nan nan nan nan nan nan nan nan nan nan nan nan nan nan nan nan nan nan nan nan nan nan nan nan nan nan nan nan nan nan nan nan nan nan nan nan nan nan nan nan nan nan nan nan nan nan nan nan nan nan nan nan nan nan nan nan nan nan nan nan nan nan nan nan nan nan nan nan nan nan nan nan nan nan nan nan
1.800000000000000000e+03 nan nan nan nan nan nan nan nan nan nan nan nan nan nan nan nan nan nan nan nan nan nan nan nan nan nan nan nan nan nan nan nan nan nan nan nan nan nan nan nan nan nan nan nan nan nan nan nan nan nan nan nan nan nan nan nan nan nan nan nan nan nan nan nan nan nan nan nan nan nan nan nan nan nan nan nan nan nan nan nan nan nan nan nan nan nan nan nan nan nan nan nan nan nan nan nan nan nan nan nan
1.850000000000000000e+03 nan nan nan nan nan nan nan nan nan nan nan nan nan nan nan nan nan nan nan nan nan nan nan nan nan nan nan nan nan nan nan nan nan nan nan nan nan nan nan nan nan nan nan nan nan nan nan nan nan nan nan nan nan nan nan nan nan nan nan nan nan nan nan nan nan nan nan nan nan nan nan nan nan nan nan nan nan nan nan nan nan nan nan nan nan nan nan nan nan nan nan nan nan nan nan nan nan nan nan nan
1.900000000000000000e+03 nan nan nan nan nan nan nan nan nan nan nan nan nan nan nan nan nan nan nan nan nan nan nan nan nan nan nan nan nan nan nan nan nan nan nan nan nan nan nan nan nan nan nan nan nan nan nan nan nan nan nan nan nan nan nan nan nan nan nan nan nan nan nan nan nan nan nan nan nan nan nan nan nan nan nan nan nan nan nan nan nan nan nan nan nan nan nan nan nan nan nan nan nan nan nan nan nan nan nan nan
1.950000000000000000e+03 nan nan nan nan nan nan nan nan nan nan nan nan nan nan nan nan nan nan nan nan nan nan nan nan nan nan nan nan nan nan nan nan nan nan nan nan nan nan nan nan nan nan nan nan nan nan nan nan nan nan nan nan nan nan nan nan nan nan nan nan nan nan nan nan nan nan nan nan nan nan nan nan nan nan nan nan nan nan nan nan nan nan nan nan nan nan nan nan nan nan nan nan nan nan nan nan nan nan nan nan
2.000000000000000000e+03 nan nan nan nan nan nan nan nan nan nan nan nan nan nan nan nan nan nan nan nan nan nan nan nan nan nan nan nan nan nan nan nan nan nan nan nan nan nan nan nan nan nan nan nan nan nan nan nan nan nan nan nan nan nan nan nan nan nan nan nan nan nan nan nan nan nan nan nan nan nan nan nan nan nan nan nan nan nan nan nan nan nan nan nan nan nan nan nan nan nan nan nan nan nan nan nan nan nan nan nan
2.050000000000000000e+03 nan nan nan nan nan nan nan nan nan nan nan nan nan nan nan nan nan nan nan nan nan nan nan nan nan nan nan nan nan nan nan nan nan nan nan nan nan nan nan nan nan nan nan nan nan nan nan nan nan nan nan nan nan nan nan nan nan nan nan nan nan nan nan nan nan nan nan nan nan nan nan nan nan nan nan nan nan nan nan nan nan nan nan nan nan nan nan nan nan nan nan nan nan nan nan nan nan nan nan nan
2.100000000000000000e+03 nan nan nan nan nan nan nan nan nan nan nan nan nan nan nan nan nan nan nan nan nan nan nan nan nan nan nan nan nan nan nan nan nan nan nan nan nan nan nan nan nan nan nan nan nan nan nan nan nan nan nan nan nan nan nan nan nan nan nan nan nan nan nan nan nan nan nan nan nan nan nan nan nan nan nan nan nan nan nan nan nan nan nan nan nan nan nan nan nan nan nan nan nan nan nan nan nan nan nan nan
2.150000000000000000e+03 nan nan nan nan nan nan nan nan nan nan nan nan nan nan nan nan nan nan nan nan nan nan nan nan nan nan nan nan nan nan nan nan nan nan nan nan nan nan nan nan nan nan nan nan nan nan nan nan nan nan nan nan nan nan nan nan nan nan nan nan nan nan nan nan nan nan nan nan nan nan nan nan nan nan nan nan nan nan nan nan nan nan nan nan nan nan nan nan nan nan nan nan nan nan nan nan nan nan nan nan
2.200000000000000000e+03 nan nan nan nan nan nan nan nan nan nan nan nan nan nan nan nan nan nan nan nan nan nan nan nan nan nan nan nan nan nan nan nan nan nan nan nan nan nan nan nan nan nan nan nan nan nan nan nan nan nan nan nan nan nan nan nan nan nan nan nan nan nan nan nan nan nan nan nan nan nan nan nan nan nan nan nan nan nan nan nan nan nan nan nan nan nan nan nan nan nan nan nan nan nan nan nan nan nan nan nan
2.250000000000000000e+03 nan nan nan nan nan nan nan nan nan nan nan nan nan nan nan nan nan nan nan nan nan nan nan nan nan nan nan nan nan nan nan nan nan nan nan nan nan nan nan nan nan nan nan nan nan nan nan nan nan nan nan nan nan nan nan nan nan nan nan nan nan nan nan nan nan nan nan nan nan nan nan nan nan nan nan nan nan nan nan nan nan nan nan nan nan nan nan nan nan nan nan nan nan nan nan nan nan nan nan nan
2.300000000000000000e+03 nan nan nan nan nan nan nan nan nan nan nan nan nan nan nan nan nan nan nan nan nan nan nan nan nan nan nan nan nan nan nan nan nan nan nan nan nan nan nan nan nan nan nan nan nan nan nan nan nan nan nan nan nan nan nan nan nan nan nan nan nan nan nan nan nan nan nan nan nan nan nan nan nan nan nan nan nan nan nan nan nan nan nan nan nan nan nan nan nan nan nan nan nan nan nan nan nan nan nan nan
2.350000000000000000e+03 nan nan nan nan nan nan nan nan nan nan nan nan nan nan nan nan nan nan nan nan nan nan nan nan nan nan nan nan nan nan nan nan nan nan nan nan nan nan nan nan nan nan nan nan nan nan nan nan nan nan nan nan nan nan nan nan nan nan nan nan nan nan nan nan nan nan nan nan nan nan nan nan nan nan nan nan nan nan nan nan nan nan nan nan nan nan nan nan nan nan nan nan nan nan nan nan nan nan nan nan
2.400000000000000000e+03 nan nan nan nan nan nan nan nan nan nan nan nan nan nan nan nan nan nan nan nan nan nan nan nan nan nan nan nan nan nan nan nan nan nan nan nan nan nan nan nan nan nan nan nan nan nan nan nan nan nan nan nan nan nan nan nan nan nan nan nan nan nan nan nan nan nan nan nan nan nan nan nan nan nan nan nan nan nan nan nan nan nan nan nan nan nan nan nan nan nan nan nan nan nan nan nan nan nan nan nan
2.500000000000000000e+03 nan nan nan nan nan nan nan nan nan nan nan nan nan nan nan nan nan nan nan nan nan nan nan nan nan nan nan nan nan nan nan nan nan nan nan nan nan nan nan nan nan nan nan nan nan nan nan nan nan nan nan nan nan nan nan nan nan nan nan nan nan nan nan nan nan nan nan nan nan nan nan nan nan nan nan nan nan nan nan nan nan nan nan nan nan nan nan nan nan nan nan nan nan nan nan nan nan nan nan nan
2.600000000000000000e+03 nan nan nan nan nan nan nan nan nan nan nan nan nan nan nan nan nan nan nan nan nan nan nan nan nan nan nan nan nan nan nan nan nan nan nan nan nan nan nan nan nan nan nan nan nan nan nan nan nan nan nan nan nan nan nan nan nan nan nan nan nan nan nan nan nan nan nan nan nan nan nan nan nan nan nan nan nan nan nan nan nan nan nan nan nan nan nan nan nan nan nan nan nan nan nan nan nan nan nan nan
2.700000000000000000e+03 nan nan nan nan nan nan nan nan nan nan nan nan nan nan nan nan nan nan nan nan nan nan nan nan nan nan nan nan nan nan nan nan nan nan nan nan nan nan nan nan nan nan nan nan nan nan nan nan nan nan nan nan nan nan nan nan nan nan nan nan nan nan nan nan nan nan nan nan nan nan nan nan nan nan nan nan nan nan nan nan nan nan nan nan nan nan nan nan nan nan nan nan nan nan nan nan nan nan nan nan
2.800000000000000000e+03 nan nan nan nan nan nan nan nan nan nan nan nan nan nan nan nan nan nan nan nan nan nan nan nan nan nan nan nan nan nan nan nan nan nan nan nan nan nan nan nan nan nan nan nan nan nan nan nan nan nan nan nan nan nan nan nan nan nan nan nan nan nan nan nan nan nan nan nan nan nan nan nan nan nan nan nan nan nan nan nan nan nan nan nan nan nan nan nan nan nan nan nan nan nan nan nan nan nan nan nan
2.900000000000000000e+03 nan nan nan nan nan nan nan nan nan nan nan nan nan nan nan nan nan nan nan nan nan nan nan nan nan nan nan nan nan nan nan nan nan nan nan nan nan nan nan nan nan nan nan nan nan nan nan nan nan nan nan nan nan nan nan nan nan nan nan nan nan nan nan nan nan nan nan nan nan nan nan nan nan nan nan nan nan nan nan nan nan nan nan nan nan nan nan nan nan nan nan nan nan nan nan nan nan nan nan nan
3.000000000000000000e+03 nan nan nan nan nan nan nan nan nan nan nan nan nan nan nan nan nan nan nan nan nan nan nan nan nan nan nan nan nan nan nan nan nan nan nan nan nan nan nan nan nan nan nan nan nan nan nan nan nan nan nan nan nan nan nan nan nan nan nan nan nan nan nan nan nan nan nan nan nan nan nan nan nan nan nan nan nan nan nan nan nan nan nan nan nan nan nan nan nan nan nan nan nan nan nan nan nan nan nan nan
