# Supplementary material for: Ecological feedback in quorum-sensing microbial populations can induce heterogeneous production of autoinducers
Source: eLife. 2017 Jul 25;6:e25773. doi: 10.7554/eLife.25773 (PMC5526673; doi:10.7554/eLife.25773)
Supplement: Figure 3—source data 2. — DOI: http://dx.doi.org/10.7554/eLife.25773.012 [file elife-25773-fig3-data2.zip › Figure_3A_lambda0.075.dat]

# Datafile for Figure 3A 
# lambda = 0.075 
# 1st column: N 
# all other columns: time to absorbing state for each group (one group per column) 
# nan = no value recorded
50 60 92 74 48 61 106 73 64 40 52 108 131 39 79 71 70 56 143 44 45 46 106 84 41 121 47 83 32 124 49 65 49 56 50 79 69 48 81 53 50 61 61 50 55 65 41 101 123 37 41 36 95 48 80 55 38 36 42 45 48 94 55 47 65 51 56 65 88 73 136 119 41 34 79 41 52 135 52 96 55 52 75 49 47 49 94 54 120 63 60 105 55 72 60 43 65 62 67 95 40
100 78 78 57 99 98 39 72 90 72 55 43 169 112 39 47 98 76 73 73 67 121 51 88 84 129 68 88 102 123 148 56 50 130 68 88 95 97 42 109 49 51 59 48 77 68 65 104 53 61 61 112 104 56 147 70 68 78 85 52 41 73 54 72 55 81 49 106 52 79 75 79 87 128 46 62 49 67 67 151 99 42 75 76 58 129 60 112 66 99 117 56 130 62 70 57 58 101 109 61 109
150 108 134 102 61 59 290 65 114 69 114 47 48 77 48 56 128 57 55 63 111 75 54 111 72 106 72 111 51 57 74 54 104 199 65 101 120 57 55 53 55 49 44 128 68 59 99 139 68 51 133 56 60 52 64 44 115 60 49 97 98 127 46 56 61 49 84 114 54 77 75 54 118 173 124 70 134 73 100 92 81 64 70 71 73 148 83 49 54 79 49 150 100 54 69 49 110 105 80 99 55
200 115 131 94 63 89 86 63 211 55 68 69 82 79 104 79 69 63 70 217 115 62 89 58 134 73 144 60 115 64 98 78 151 91 66 123 246 92 85 115 103 107 73 61 133 134 101 111 66 53 65 209 52 118 74 64 94 61 117 108 104 60 73 59 48 62 52 126 53 132 174 154 90 74 102 55 92 114 101 60 94 107 76 76 168 184 122 152 173 82 105 199 217 150 193 66 116 91 71 66 93
250 201 52 117 85 136 55 90 58 63 207 88 156 233 103 121 98 83 72 157 190 64 131 58 63 112 70 88 159 74 174 143 62 64 86 98 146 56 110 419 58 129 103 195 74 155 121 75 119 83 231 90 124 122 121 163 144 163 301 64 369 56 119 78 80 205 64 79 151 67 61 80 150 181 115 149 130 89 71 78 65 123 125 166 152 139 80 140 44 131 131 64 341 121 104 63 67 123 83 118 133
300 80 175 64 276 64 236 215 76 125 267 243 137 115 128 90 205 43 189 65 53 64 106 100 255 61 56 101 187 254 159 121 211 59 125 87 50 146 91 56 60 80 73 215 278 73 100 119 222 134 73 132 68 92 84 180 65 293 155 135 502 167 305 121 105 111 122 78 50 197 164 119 117 78 98 180 85 80 87 55 242 90 80 174 118 122 186 112 76 56 160 254 171 171 89 151 72 81 114 89 530
350 154 170 118 211 132 126 255 63 102 93 137 106 135 213 106 153 73 162 135 58 147 192 60 150 96 105 299 101 62 346 68 60 87 229 73 146 110 107 352 56 51 102 242 65 65 90 113 86 110 59 226 72 82 123 62 92 110 149 112 228 159 152 93 114 142 69 57 54 97 392 172 127 98 55 105 81 99 132 46 103 325 85 72 68 125 163 75 81 82 71 198 75 89 186 175 186 264 248 83 112
400 172 114 91 370 93 94 131 156 51 57 219 104 214 60 199 188 267 202 129 272 165 151 199 609 59 145 261 53 553 87 130 340 120 84 121 209 140 87 93 284 327 328 65 139 152 52 526 101 78 81 131 202 71 267 170 87 207 514 146 155 119 118 57 347 50 118 186 136 374 371 113 54 436 360 92 344 132 213 126 148 65 407 372 306 76 290 85 57 77 109 68 159 74 282 126 161 63 87 311 75
450 128 70 48 145 227 90 82 132 257 190 109 93 329 155 570 94 102 59 423 381 712 134 206 252 105 103 145 316 129 92 182 319 520 532 129 428 263 214 286 98 204 202 71 142 74 131 388 112 673 72 586 123 282 225 307 339 106 59 128 413 202 421 325 108 319 232 132 61 131 250 91 162 111 69 79 112 709 148 205 55 136 102 56 415 563 165 64 399 275 108 131 111 82 259 58 80 236 403 161 69
500 445 65 295 215 245 100 270 125 130 115 220 355 65 85 60 170 190 130 160 155 355 215 145 180 220 140 330 80 310 155 65 385 70 210 240 180 125 210 295 145 225 265 315 75 340 260 120 245 60 175 105 65 200 390 185 160 210 230 115 260 370 60 170 60 95 160 125 180 210 210 195 100 285 60 140 340 165 230 95 130 295 180 120 195 650 265 620 355 120 135 300 135 155 70 155 160 380 105 205 105
550 465 320 200 835 115 225 135 95 100 65 280 130 85 235 710 315 105 100 100 705 250 245 170 385 215 565 465 220 150 170 120 1300 130 465 230 70 360 55 250 200 145 290 75 100 240 350 530 315 400 85 125 110 100 330 200 135 120 255 100 120 335 205 270 120 75 435 185 250 725 490 100 165 155 115 55 130 190 775 810 80 65 115 155 255 220 270 90 450 560 100 380 80 155 70 210 180 240 85 90 170
600 805 490 570 315 170 165 170 105 145 255 350 230 200 255 495 125 110 85 150 165 95 250 575 110 360 190 510 770 65 820 500 205 345 80 1325 325 370 310 75 260 155 340 775 245 505 515 155 265 155 200 190 160 720 290 295 405 490 65 90 145 205 1020 160 195 345 110 130 80 155 130 80 280 60 235 410 155 205 90 500 135 430 345 80 725 560 80 670 100 170 465 200 175 220 170 265 205 290 770 145 345
650 545 585 275 695 1290 195 125 205 195 210 190 110 185 540 205 270 160 715 235 415 270 225 815 300 115 275 65 565 520 300 400 375 75 180 895 250 70 350 845 110 70 105 95 60 125 475 235 230 115 85 140 335 650 330 175 70 255 490 250 275 195 140 835 835 215 80 490 555 265 205 325 85 265 135 255 235 615 105 85 165 75 210 435 750 450 180 1360 350 130 90 755 230 545 155 110 355 190 135 70 395
700 75 165 575 450 345 165 75 110 630 140 630 590 515 150 985 375 205 895 340 700 945 810 210 205 130 290 650 75 205 275 350 460 255 120 220 80 180 100 105 1055 105 1000 205 900 730 560 470 415 85 385 160 170 110 95 605 200 205 930 205 415 260 135 70 100 220 70 790 475 185 220 290 780 185 205 380 575 90 315 265 250 355 765 175 210 410 475 660 215 1110 235 400 375 525 105 585 390 175 150 240 370
750 500 235 80 950 655 330 745 730 615 125 755 555 120 60 125 70 1390 260 635 130 140 170 185 100 160 310 90 340 315 1425 165 460 85 115 200 325 815 275 225 180 1420 430 320 65 210 205 150 195 320 160 660 190 705 840 785 300 170 75 245 255 595 115 370 390 1475 190 185 185 155 1665 920 1120 490 1580 185 275 340 70 940 950 575 540 255 90 115 270 375 725 385 260 370 895 445 535 105 200 85 220 55 135
800 625 590 350 815 175 400 210 1055 470 530 765 330 105 405 315 105 270 130 320 430 460 265 345 325 270 70 735 705 225 330 350 490 490 755 200 735 105 270 780 165 650 115 260 95 305 255 950 200 515 260 80 325 80 310 205 2110 380 475 245 360 260 725 285 115 80 1540 295 170 645 145 100 300 55 905 335 115 605 155 495 230 300 160 995 130 510 170 305 515 255 700 970 790 140 130 275 520 140 315 1000 185
850 265 90 1705 375 220 225 455 1140 360 385 160 1090 1820 550 2610 2455 825 170 830 60 105 550 430 510 1065 910 715 1560 185 195 320 195 580 160 315 925 195 420 455 590 655 265 130 695 515 100 570 750 465 65 2195 220 55 770 1290 145 445 1380 1410 285 490 225 735 430 355 275 345 310 465 115 395 440 1100 810 100 825 600 145 1090 125 595 195 130 140 740 915 490 310 330 515 95 180 115 270 1210 670 690 1075 225 235
900 75 655 320 335 150 120 625 610 275 170 135 160 345 515 930 90 375 345 440 765 625 610 195 490 115 625 105 630 390 445 1175 450 260 975 100 710 390 1860 250 650 235 2245 120 1040 325 835 1110 180 505 130 170 1425 425 2670 240 340 255 170 280 2450 1375 455 480 425 960 800 490 245 145 215 270 1445 1005 235 880 75 370 580 385 400 90 1130 195 90 985 955 450 120 130 1110 1630 225 355 385 1010 880 310 100 295 1070
950 1130 1825 1900 395 575 250 265 1145 270 1125 265 1230 350 120 345 360 190 595 555 565 140 275 2270 310 1105 1705 530 575 220 720 140 330 1570 780 1535 305 110 1725 2285 435 640 1230 500 1335 180 210 305 275 2635 920 870 160 2025 505 510 320 540 270 65 595 1655 1720 250 165 1030 195 145 335 60 390 1815 255 210 330 120 320 2085 180 930 175 455 1245 395 195 1600 270 130 1470 1025 485 1320 350 880 255 290 130 465 150 330 65
1000 2085 450 1150 245 210 2425 2335 3355 265 1400 280 2585 420 1670 365 2390 260 475 120 690 810 315 505 1750 830 140 815 2090 165 560 2430 165 1360 805 180 105 2200 260 1265 690 200 1190 1115 290 1340 390 1410 220 165 3705 70 2195 335 555 835 430 215 985 860 270 70 1775 300 210 435 370 545 1135 510 1485 285 180 1025 355 490 600 4150 880 215 915 710 1095 960 305 1665 1590 470 930 780 710 920 1395 2080 135 70 180 605 400 435 3125
1050 400 2150 580 280 900 150 2310 1530 500 190 620 350 1020 350 1310 1280 1030 4710 420 600 700 1020 1400 320 310 210 1720 190 1220 420 370 1800 170 280 950 3340 1540 350 440 1530 320 160 480 1460 500 150 480 1040 180 530 2010 350 560 620 100 580 2030 120 310 1890 410 1680 810 230 410 1260 1730 650 220 470 580 2060 2220 210 1390 1470 410 540 870 190 1120 220 3450 1340 1570 2190 1700 450 190 830 2090 100 940 460 370 120 2640 370 450 1610
1100 410 1150 3730 530 4340 970 1100 2150 1600 1690 490 1670 970 540 1600 330 400 1460 3250 1220 4350 1930 220 1710 390 280 160 4780 1370 230 490 110 4850 900 1590 90 730 700 1300 170 630 300 610 420 730 1400 620 2330 370 1600 3740 560 1970 790 170 2250 2440 1460 510 610 830 1300 1880 150 3550 2490 1310 950 1350 1370 1420 770 840 120 1100 690 140 2090 3890 1970 680 250 480 610 690 3080 1580 90 750 1040 980 1820 2140 340 980 2330 1590 1210 2190 170
1150 340 550 1260 2460 1460 1380 1010 320 100 160 560 1050 660 510 200 150 1310 2720 610 400 4160 1060 420 1600 100 560 710 2060 970 320 630 480 1510 590 2080 1200 480 2520 470 770 4500 220 80 160 690 5050 400 290 290 600 1170 2090 3310 1620 1960 290 370 1110 880 4410 1420 2770 550 860 260 930 390 870 1140 560 2940 910 570 1660 2920 470 1630 870 800 2260 2390 600 750 2880 1780 150 980 240 600 430 3110 1330 80 2710 7950 160 2310 1300 2700 650
1200 460 170 1730 1020 1310 130 2310 2450 550 1170 1650 700 1840 240 2330 1520 1090 570 360 1480 570 130 2180 1330 3350 2640 1360 340 3720 1210 440 5820 2960 1570 1800 400 360 2650 700 140 4180 1100 810 200 2330 3770 1820 880 760 590 2520 3520 1580 3980 2020 1730 500 1070 1660 290 730 580 1380 260 1060 560 2010 390 3480 90 2400 130 1120 870 100 470 320 4030 1580 7420 3540 420 650 280 1350 1560 1980 4700 1050 2000 390 2070 160 2370 390 750 890 2870 1660 2010
1250 440 600 720 220 220 720 1120 2000 1280 760 600 280 420 2260 660 1080 120 740 1340 2440 4300 3560 200 1440 1400 920 180 380 880 600 900 3520 1680 2000 480 2840 740 1020 440 580 440 1240 2460 1120 3900 420 1160 1340 5640 4940 1620 1520 2540 1320 660 960 800 1120 3740 80 3180 4120 280 3700 1420 1480 2600 1620 1380 760 3860 1500 1840 1300 3520 280 2580 1960 360 2740 180 120 460 3780 3880 1620 360 5100 720 520 2560 460 840 4180 1760 560 2420 5740 100 240
1300 3040 2260 720 200 520 3380 5640 2640 2700 140 600 2300 4200 4540 220 1280 2520 2260 1220 7400 1360 1560 2420 540 2020 460 2700 980 1300 3860 2720 480 180 2000 900 700 1120 3000 2020 180 2440 3460 580 920 1480 12320 1140 1320 300 6720 3080 6060 180 600 3640 1380 1660 600 960 220 280 440 800 1340 3660 1060 3820 920 300 3960 1380 1300 1980 1540 1860 1960 780 1200 280 3040 760 340 1500 680 980 2080 2120 1440 700 460 2180 220 2440 2260 240 1840 10660 180 140 2480
1350 4760 460 660 960 5400 2540 1500 1740 1200 1080 2100 6340 1080 1240 740 2440 1720 5080 6300 4040 640 8000 3360 5640 2140 780 2180 2820 260 1300 4440 200 7840 1880 7500 2440 3480 1440 160 1440 2460 340 180 2540 1100 2860 900 1580 1920 680 1620 3920 620 2600 1320 4120 740 980 700 460 1140 1260 3340 3880 1220 2520 740 2480 1180 10360 1520 340 2880 1580 4740 3640 560 220 1360 600 2260 2960 14240 1120 5040 1920 1160 5180 680 13240 1340 1340 960 4260 3360 12900 4720 1160 1940 3840
1400 2960 1160 3040 3060 1960 3700 3760 2320 1560 900 3200 2860 7240 8300 900 1320 540 300 1460 2780 2380 5240 4100 6200 3380 300 200 2860 2140 1560 9280 3340 980 1420 3580 660 1580 580 1780 6420 3220 2080 2300 8780 800 2220 2880 10460 160 800 920 2660 2220 5160 300 4260 1820 300 580 380 4280 1260 11380 4080 1720 940 6880 540 1420 1960 1860 5680 1440 3940 2560 200 3320 11400 1280 680 1020 1520 1320 640 1640 6400 1280 1400 2160 1260 1640 1860 3500 400 180 180 460 2160 3260 300
1450 880 960 340 4060 5620 100 2240 3760 1040 2920 4440 1000 1700 2620 2640 800 3420 140 5200 380 640 1600 1040 9140 1820 1120 3140 18640 340 4300 700 4520 820 760 1620 4600 660 1540 1680 2720 6700 6120 380 5360 15220 2320 1340 220 2080 1500 10040 10860 120 1840 1640 6540 4620 1040 2700 7240 720 1600 1340 640 4320 7400 8860 3360 2600 5840 4560 5780 1820 360 740 13100 720 940 6340 6340 3360 6400 620 360 540 580 4200 2280 1460 9180 1340 1820 400 6820 6540 1040 5560 2720 4760 1500
1500 1760 3540 1860 3220 3360 1440 2740 80 12260 240 14160 7680 3000 640 9020 100 3580 1320 920 1560 20000 11960 2320 1260 100 340 600 5560 10240 2940 380 1440 280 920 1020 2340 6420 1640 5720 4740 1200 1000 1140 3460 7080 11120 3440 1640 2320 12740 7040 1180 11920 7880 4640 2400 1920 3380 3420 900 4140 3020 2260 160 920 3400 2320 1940 1640 2400 12700 80 1160 16860 3620 2380 680 2160 3980 1960 840 2180 720 280 1420 3960 1060 1760 1640 2540 2720 3180 10440 8340 1140 5820 320 10080 1080 10760
1550 3840 180 3330 1410 4020 3930 210 4800 9240 13800 960 4890 1860 2940 3900 11070 1830 4590 390 2610 540 2430 1830 4230 900 6840 2670 2610 2190 2880 4080 5550 5190 990 1350 360 2940 870 1080 6090 2100 3930 1740 7770 2460 5910 1830 17280 19980 780 4350 120 5520 930 420 8760 2640 15930 4440 13500 4500 1590 300 1170 6870 1140 1170 1050 6000 6930 2430 3150 4380 13170 1440 1350 5670 10650 3420 4350 3330 570 5550 1620 3150 1080 5430 1260 7410 2820 4050 7380 17250 90 5910 4020 5850 630 5910 1230
1600 990 180 3090 11610 3270 600 6060 1380 1590 1320 4110 11130 1170 1830 2910 1080 19980 3510 4680 3960 7320 4380 4080 5940 7830 7620 6090 9180 180 7080 480 1620 270 14160 12180 1950 11760 960 6210 2250 1530 7350 11970 4410 720 4080 900 2160 3330 17310 4290 540 3240 3570 3000 1980 5670 11370 1410 900 9900 1410 2340 3690 12240 1110 930 2070 1530 6030 2040 840 8790 360 1800 4440 1620 6570 1140 5400 1290 1230 2430 150 210 5190 3630 780 7620 1410 8100 10440 420 1050 16860 9570 3090 1140 5820 11970
1650 1710 2970 720 5970 18330 16830 1860 1470 10560 300 2580 4110 2430 5940 3720 2220 3150 1500 270 7110 5700 13380 540 3000 720 7320 6900 1890 3660 780 330 4950 3330 390 300 4230 840 10320 4710 1590 4140 6240 5670 1080 900 1020 8130 2220 20520 780 1170 2640 1620 16920 2100 1380 390 2310 4500 270 2040 6060 1470 7320 11250 1560 4560 2190 600 7590 4050 990 1200 210 3840 2130 1230 420 1080 8700 3810 8160 4800 2640 690 2070 2190 2760 4920 1620 11850 2280 4740 19590 10230 12630 120 4590 4950 1890
1700 8280 5010 1050 13830 5880 17430 14580 3270 26160 3120 15120 1860 10710 2280 7830 5580 15450 4410 630 3210 3360 7230 6300 30000 8430 1320 7290 2400 2820 8700 1890 8550 450 1980 8790 9780 8370 11040 16140 1650 3270 1020 19200 7470 10470 2490 12270 9690 19140 6720 9630 4110 2190 1890 13920 9210 15480 18690 1740 2010 30000 8700 2430 6000 16890 5820 2730 6810 11070 7620 1500 9360 4620 5010 1560 10320 2520 4860 4980 6720 1650 630 570 8970 8130 4050 10410 2370 3270 510 13860 2280 1020 900 12150 3900 1170 1410 270 10140
1750 800 10400 2200 17950 1100 5650 4700 1800 250 7550 850 3000 3400 2700 1600 550 4650 16600 2500 2750 13150 20650 600 1900 5350 4250 9900 2300 8000 11450 650 3700 1100 11550 7900 3150 3600 1300 4150 750 9900 6800 1950 21550 5850 2400 4150 17050 14050 8300 6750 6700 550 2450 15000 3300 11350 2400 8150 2300 600 8600 1700 8900 1800 18150 850 16800 550 16800 3250 5400 5650 7150 13050 21750 11800 1200 11050 6250 1800 2100 5300 250 300 7700 15200 1350 11700 10800 19550 3850 12550 10500 1200 11100 4850 3250 20650 25750
1800 5950 1800 10450 19200 450 400 14350 27750 16850 6900 25000 5200 1250 4200 4550 2300 10800 400 5500 4450 44450 14850 6050 5600 26550 6400 200 12200 4250 2500 9800 6000 5900 6900 15300 4250 3550 1400 10150 26300 18050 15750 15900 5900 400 5500 16900 2750 6050 150 4850 3000 900 20000 6150 1200 6250 6500 8200 3900 3200 17000 48700 250 10650 3250 19500 18950 7000 5250 250 10850 6100 7450 2150 6150 450 4250 1400 15650 15450 15150 8400 6650 2200 14000 2700 12900 4600 12950 3950 14150 10450 3200 16000 16500 3250 5600 23350 1850
1850 10250 11950 18150 18050 8250 3200 3450 450 4150 6250 18150 850 600 550 300 1300 2900 9450 7600 2200 8100 3150 4000 3650 25500 10300 12850 15900 6300 2500 4600 4900 2750 1250 3850 1200 550 1100 8300 2000 2400 20300 2050 9100 6450 700 5000 7450 3900 3200 5000 17650 5100 19650 4700 8650 400 2800 1350 10250 9850 29050 2500 650 3600 35100 43000 3750 19050 1600 1050 1650 13300 4300 10450 5250 3900 7000 1000 3850 1400 6800 7100 4500 16050 25350 9700 500 3300 750 3250 5350 15650 350 12100 2050 7000 3950 3350 8450
1900 29800 5250 8700 10450 18850 9550 250 4000 35750 35000 8800 5950 9600 2550 18350 1050 18800 24050 950 11000 4050 11000 7300 12450 4700 2300 4250 6350 4150 4700 31550 10650 9100 1450 32500 11950 19300 300 31750 16250 12150 24600 13650 3350 3700 18450 4200 10950 19050 7500 21600 2850 8700 5200 13550 5750 8150 4500 8850 3250 24800 12200 5850 12150 4950 4950 7950 14400 1350 1550 9650 1850 1100 250 3150 9900 8150 6200 11550 3000 5250 4100 20300 3550 6200 50000 22900 9650 4300 38200 6900 250 650 7650 3100 6000 500 1100 1700 11000
1950 3075 19200 24300 11100 8700 4500 2775 20775 3675 25650 26175 28425 8625 23625 8175 4575 750 9825 2400 21525 1125 3375 9900 22650 8625 8325 1800 24375 5400 3450 2925 13650 12525 18000 14700 26475 44100 65325 11400 16950 17025 16125 32325 16875 1875 17925 7125 20475 1575 18900 21450 3600 12150 10575 30150 28500 67725 14325 37500 4275 7575 4425 45600 51525 18000 2625 7125 2850 15525 1125 2775 12450 33600 9000 16275 8775 3075 7125 5250 36225 7350 450 975 15975 31425 75000 375 17475 17100 12225 9525 2850 30975 3675 38325 14625 38400 7350 1200 300
2000 5550 14775 1950 14025 675 14925 975 975 18600 29175 34350 34125 375 11400 9600 11250 10125 1425 12525 675 17100 18075 40500 5925 1800 375 18375 10425 3750 4500 14250 1275 15825 3825 22875 825 9300 6300 14100 11175 6675 45525 5100 12000 20700 7050 16725 4425 4950 12300 9600 1050 18900 7200 225 1125 18225 6450 3975 7575 8250 225 39375 15900 9075 47325 6075 11325 3975 5475 23100 31050 16500 10200 525 12675 6075 8400 10575 4650 5775 3225 8025 23325 11775 9375 5400 9450 2400 11700 2325 5850 5850 34350 40725 2025 3975 21225 13950 7650
2050 1900 8500 9200 22400 3100 12700 9800 16800 14600 20800 1100 44900 4800 7700 2300 14300 8900 24800 33600 24300 28900 1500 13600 9800 21900 4000 9600 77500 15600 3600 2000 2100 7600 4400 12500 11900 14600 1000 6400 1100 10800 1200 1400 5500 9600 21900 10000 3600 5500 10800 16400 14300 14200 11000 14900 4200 13300 57800 82700 28500 6600 29600 17000 38200 400 10200 2600 11400 6400 5600 7200 19600 22700 4200 1800 8400 2100 38800 3400 3200 14700 22000 9000 10100 25500 73600 14200 9000 56100 26900 3300 65200 100000 30900 4100 31100 30000 11700 21900 17800
2100 8700 18300 20900 39400 4700 62600 1600 400 10300 6500 400 12100 6300 10400 28100 19700 16800 41700 23200 71300 21900 1400 5300 8200 9700 43400 21900 1500 22700 36100 27100 2000 9600 33900 63000 16500 4900 23500 11100 10700 32600 41200 7600 10400 20800 1900 80700 30200 23300 85600 12100 6000 2800 6000 24400 40600 19700 30300 49200 12100 28500 6300 37400 26200 37500 14100 33700 45700 34800 100000 6900 600 10300 5700 26300 14200 40200 9200 6600 4700 14000 3900 500 17300 400 22400 39700 49900 17900 21400 3600 12100 13800 1200 11500 32700 26600 2400 7900 1300
2150 25700 22000 3600 21800 12300 2700 13200 6700 2400 22300 19700 55400 41300 8200 6800 78600 13200 63200 36900 6800 58800 10200 39800 4900 2000 41600 2600 4900 17700 13600 600 9300 6200 6900 19900 8500 24100 11100 12900 11700 80000 15700 11200 4400 1000 63900 4300 32200 11400 11200 15800 15200 5300 6000 1200 54600 6300 12700 2100 21800 27900 47500 34100 31800 49400 2000 72300 3100 22000 10900 45600 15300 29800 64900 26100 9000 1000 79000 30600 10200 32200 12300 35100 48700 18400 9700 45500 12000 100000 28500 7200 14100 19100 70800 1100 27000 21800 30500 1500 73900
2200 25200 1650 26250 5850 105900 9300 8400 24300 3000 46500 12450 14700 2850 14250 16350 25050 36000 20100 95400 71250 2250 3300 8700 9150 48450 150000 15150 86100 2400 132450 18450 15150 117600 18150 12900 8850 4050 33450 19950 81300 53700 29100 7050 93900 1950 67050 25350 25800 70350 600 62400 24450 18150 36450 1950 26400 148050 52950 1950 66450 2100 4050 8700 12750 66300 750 4200 41850 36000 22350 6300 7950 1500 129150 14850 83700 9000 38550 10800 11400 1650 4650 36600 31200 1950 17850 57750 13200 19500 63450 4050 1500 10350 37800 300 750 22200 17400 10050 23850
2250 42600 15450 3900 39150 33300 300 2250 25650 6450 63900 60750 12750 45600 74550 32100 59400 17100 14400 78750 19350 37500 28050 11700 36300 20400 20250 123750 65850 5400 52500 22950 17850 44250 66750 119850 52800 58950 12750 4050 20400 11100 24150 88950 16050 11250 66000 37950 7050 1200 17700 48900 18150 4050 46200 45600 48150 4500 24600 1650 111000 6000 11550 40950 31050 51750 37350 14700 65400 48900 1650 21600 44550 52200 9000 18000 1950 38700 4050 38550 50400 16950 23250 2100 1950 9900 30750 28800 9000 6900 32550 57150 19650 7050 11850 34200 900 5400 7800 16050 19650
2300 41000 67800 26400 26800 22600 4800 19800 21400 4400 16200 21600 13800 7400 24000 140800 5200 2000 31600 200 13200 13200 121000 42400 39200 7200 40600 13000 4800 22400 46400 32800 86600 34000 5400 10400 9400 32000 22800 28400 18000 800 39400 51600 33200 4800 20200 16000 11600 7400 600 21200 12000 75400 29600 1000 99600 10000 34200 13800 19000 14600 111000 89000 96800 8600 88000 7000 16400 29800 3400 20200 7000 45600 13400 95800 31000 200 48200 57000 35600 18000 16000 69200 2000 69000 400 23400 125200 122800 28000 200000 20000 3400 42200 63600 133200 38600 73200 20600 4200
2350 31200 24800 19400 23000 10000 38600 40600 6200 41000 42000 115200 9200 53400 16200 800 36600 25200 49200 137600 21400 7600 11000 7800 51000 3800 3600 8000 49600 25000 26400 15200 77800 57800 22000 45400 147800 32400 47600 12200 5400 37800 19800 99800 13000 20400 24800 3800 41800 28600 134000 25000 45600 66600 40800 73600 1400 23400 14200 122800 23600 16200 47200 40400 29400 39600 3000 75200 61000 96000 57200 94200 76400 45600 21400 63000 5000 9800 200000 29600 24200 18400 172600 1600 10800 31000 18600 2600 55600 13400 55000 33200 600 4800 63200 27600 44200 27000 85200 9200 76800
2400 23000 14800 60600 200 7000 7800 58200 1000 65000 51800 1400 66000 31400 5000 43600 4200 64200 18800 18600 48800 5600 77600 19600 4200 75800 33800 71200 8000 77000 13000 69400 101200 8600 199800 123600 50000 15800 107800 600 7600 10400 70600 90600 20000 63800 21600 37600 146000 56000 90600 53200 114000 6600 48400 38200 13600 18600 20000 53400 25400 6000 126800 2200 2800 33400 57400 127200 93600 77800 102200 6000 68400 4400 9600 115400 48000 26600 97200 46200 58800 92000 46400 1200 115000 16800 33800 33600 80400 5800 1000 40800 20400 15400 21400 67000 1400 52400 18000 5000 27600
2500 197700 161100 2700 114300 45600 1200 36300 30900 97800 27300 1500 222000 18900 101700 21000 2100 14400 58500 10800 84300 53700 6300 52800 167400 20400 20100 6000 161400 90000 70800 5100 25200 116700 40500 62700 18600 56100 56700 145800 27600 96900 44400 14700 2700 28200 3600 66000 37500 31200 58200 6000 21600 155400 48000 53100 33300 300000 89700 116700 12300 122700 3600 43200 300000 222000 75300 136200 139800 48000 42600 11400 300 68700 6600 8700 35400 29400 77100 89700 8400 50400 3600 45300 112800 8100 2700 14100 6000 36300 173100 19800 600 1500 150600 65100 42600 9000 27300 78000 168900
2600 117900 169500 114300 24300 82200 86100 201000 2400 227700 55800 129600 159300 169500 101400 12600 168600 174000 14400 7200 28500 17400 300000 6600 86400 37800 36000 79800 58800 83700 24600 62700 5100 96300 261000 58500 600 14400 238500 66600 79500 300000 103200 3900 128700 111900 273600 300000 17700 44700 18900 19200 22200 32400 18300 54600 23400 67800 47400 96000 119400 40200 5700 300000 75300 19200 174000 143700 81900 150000 60300 6600 57600 88200 11700 146100 72300 86400 265200 63900 138300 33000 62100 30900 74100 64500 18300 133800 70500 151200 7200 94500 42900 20100 3300 24600 173100 32100 24000 44100 92400
2700 30000 18000 29600 27200 58400 50800 27200 2800 76800 5200 21200 400000 298800 12800 13600 6400 121600 11200 303200 46400 135600 40000 74400 114800 86400 28400 296800 170000 93200 102800 76000 104400 111200 62800 44800 113600 400000 72400 47600 155200 312000 44800 76400 72400 186000 9600 51600 354800 94400 117200 72400 45200 44000 251600 354800 79600 300400 70800 98000 5200 246000 305200 196000 7200 37600 60800 94800 20400 94400 81600 62000 258400 109600 22000 6000 100800 203600 14000 800 81600 340400 20400 55600 39600 19600 104400 86000 35200 32400 31600 84800 151200 213600 80800 23200 110400 144400 23200 400000 173600
2800 306000 57000 249500 36000 53500 159500 56000 405500 222500 500000 245500 42000 176000 243500 140000 106500 51500 24000 500000 16000 193000 460000 166000 188000 58000 100500 130500 279000 202000 73000 182000 500000 15500 9000 198000 18500 1500 84500 25500 244500 258500 319500 119000 117000 336500 250000 83000 91000 317500 70500 30500 12000 126500 500000 97500 284500 107000 98500 76000 105000 297000 2500 78000 123500 3000 52500 77000 57000 490500 202500 263500 29500 33500 206000 218000 92500 201000 100500 181000 32000 113500 227500 308500 189500 403000 330000 159000 52000 47000 63000 301500 18000 63500 95500 125000 378000 189000 154500 206500 39000
2900 116500 193000 366000 31000 17000 4000 262000 19500 94500 500000 8500 333000 301000 109500 207500 25500 236000 135500 426500 500000 113000 10000 101500 314000 44500 40000 26000 176500 102000 211500 311500 219000 153500 301000 70500 148500 500000 30500 99500 320000 81500 74000 262500 43500 156000 500000 500000 500000 399500 493000 500000 111000 101000 447500 107500 289000 127500 135000 320000 500000 25000 309000 392000 390000 216500 75000 65000 11500 72000 73500 76500 500000 173000 51000 490500 204500 117000 500000 500000 305000 347500 12000 88000 61500 84000 75500 297500 216500 218500 292500 65500 500000 388000 77500 20500 310500 56500 173000 404500 45000
3000 15500 92500 194500 76000 500000 121500 3500 57500 281000 26500 500000 276500 5500 377500 41000 500000 500000 174500 112000 381500 13500 494500 123000 500000 352500 10000 100500 413500 157500 279500 356000 500000 242500 362000 340000 500000 216000 500000 61500 417500 500000 49500 336500 242000 11000 186000 135500 441000 217500 198000 173500 500000 348500 500000 191500 500000 500000 32000 119000 1000 93500 263000 500000 7000 452000 341500 359000 137000 500000 198000 127000 500000 25000 122000 95000 77000 500000 500000 107000 48000 500000 500000 500000 180000 63500 243500 2000 262500 387500 416000 78500 469500 390000 500000 99000 500000 12000 349500 59000 161000
