# Supplementary material for: Ecological feedback in quorum-sensing microbial populations can induce heterogeneous production of autoinducers
Source: eLife. 2017 Jul 25;6:e25773. doi: 10.7554/eLife.25773 (PMC5526673; doi:10.7554/eLife.25773)
Supplement: Figure 3—source data 2. — DOI: http://dx.doi.org/10.7554/eLife.25773.012 [file elife-25773-fig3-data2.zip › Figure_3A_lambda0.15.dat]

# Datafile for Figure 3A 
# lambda = 0.15 
# 1st column: N 
# all other columns: time to absorbing state for each group (one group per column) 
# nan = no value recorded
50 51 29 47 34 44 46 33 46 43 37 38 39 37 44 32 34 44 41 30 36 52 29 40 52 41 32 35 36 48 40 33 40 37 34 38 34 36 40 45 41 36 43 40 27 33 41 40 23 41 27 57 35 35 39 28 41 25 23 45 38 29 39 34 33 29 42 35 34 29 38 37 36 39 41 42 38 42 44 29 39 38 34 29 34 38 38 29 31 41 50 38 35 32 47 31 36 37 33 38 27
100 40 35 37 36 34 40 45 46 43 36 37 39 35 36 35 44 49 43 35 38 53 38 43 54 33 34 34 35 36 40 39 28 32 39 48 38 39 38 47 37 34 39 45 35 39 41 37 43 35 32 31 35 37 30 30 33 33 38 50 47 43 31 41 35 34 33 36 44 33 32 43 33 31 40 34 34 34 39 33 40 41 53 50 41 33 40 40 34 37 41 37 33 39 42 33 39 40 35 48 36
150 36 40 36 41 44 43 36 38 38 43 34 35 35 39 36 48 41 36 37 38 41 39 49 38 43 38 36 33 37 41 41 36 47 48 37 37 39 41 31 37 42 40 37 39 32 38 36 48 41 37 35 38 35 47 34 45 39 45 41 36 36 44 38 50 38 38 30 41 44 33 31 37 48 42 45 38 39 45 41 39 37 36 41 42 43 43 49 39 40 39 44 35 33 40 39 42 34 40 36 39
200 37 39 39 44 42 46 38 38 46 41 38 47 37 49 38 34 35 50 31 37 39 35 33 35 38 36 38 39 49 40 36 37 44 39 35 41 50 56 37 44 38 38 39 38 41 34 38 41 34 38 39 31 38 33 41 36 45 52 37 34 41 32 36 40 41 39 58 43 39 38 34 38 34 44 41 40 35 32 37 34 35 36 36 37 41 40 36 48 40 39 34 44 39 40 44 34 32 37 34 41
250 42 36 39 33 36 41 36 42 36 36 42 36 48 35 37 35 41 34 38 40 53 41 43 47 41 39 45 38 51 42 47 35 42 38 42 36 43 40 53 44 36 40 32 40 40 36 39 45 44 38 36 51 34 48 43 46 46 36 37 45 41 63 47 35 35 32 42 36 47 41 37 40 48 34 39 41 35 53 43 33 39 44 38 40 39 36 41 47 45 32 41 40 40 33 35 38 44 40 35 41
300 38 37 40 37 40 42 41 39 36 37 36 35 38 41 41 36 43 39 37 41 35 34 35 36 39 42 37 35 40 34 42 39 41 38 39 40 38 40 44 39 39 49 36 36 36 42 40 34 47 38 39 37 43 41 40 44 41 40 37 36 35 64 39 34 46 37 33 38 33 43 37 34 32 41 38 38 42 41 40 38 36 34 31 39 36 37 38 36 37 36 36 41 36 40 45 46 40 39 35 41
350 37 36 45 39 40 38 43 38 35 42 38 33 34 38 33 37 44 38 42 35 35 34 48 42 33 37 40 50 39 37 35 41 46 35 41 42 39 48 35 35 36 40 44 39 38 38 36 37 43 40 51 41 38 34 39 37 39 39 34 38 44 48 35 38 40 39 39 36 38 38 37 37 40 44 41 37 36 38 41 38 42 44 37 36 41 35 35 37 36 39 39 40 35 40 40 33 37 40 40 39
400 38 37 42 40 39 38 41 41 39 38 36 43 41 46 37 39 38 39 39 60 47 62 40 43 37 37 41 40 43 38 42 46 32 36 39 42 35 35 44 38 37 36 35 42 35 46 39 38 41 50 39 37 34 39 38 43 35 34 35 41 36 38 44 38 43 41 45 38 44 36 41 35 40 35 37 38 36 37 42 42 44 40 36 39 37 39 34 40 39 34 40 55 47 43 40 42 45 39 40 44
450 36 49 42 36 48 38 47 39 53 39 39 38 38 40 36 35 41 36 38 40 44 35 46 39 48 39 38 35 37 38 39 42 40 46 37 62 40 37 43 43 38 33 34 38 35 55 38 46 42 36 38 38 37 39 35 39 33 41 39 45 39 35 39 39 38 42 38 40 50 37 34 39 44 36 35 36 39 42 36 44 42 39 39 40 40 39 39 37 56 38 35 40 38 39 42 41 36 35 41 36
500 38 36 39 36 50 38 39 50 36 37 45 37 35 48 36 41 38 34 40 39 41 37 40 52 39 34 40 36 35 41 38 41 41 35 61 42 37 57 36 38 38 42 34 37 38 41 41 36 39 40 41 39 37 38 41 38 44 44 37 38 38 43 38 41 42 40 45 38 44 38 43 35 35 42 37 44 34 35 37 33 44 38 41 38 38 48 38 39 39 42 42 38 37 46 37 41 36 38 43 38
550 41 45 43 34 46 42 40 37 37 41 35 38 41 40 38 44 37 44 42 39 42 43 36 36 40 41 61 39 39 48 38 42 38 42 50 40 36 37 37 40 44 35 37 41 40 42 35 48 39 38 37 41 51 38 38 40 38 42 52 41 37 37 41 41 44 40 50 41 36 35 41 39 40 39 39 35 37 43 36 35 44 44 43 36 37 38 36 53 40 40 42 38 37 37 38 39 35 40 42 42
600 37 38 42 40 38 38 41 42 43 41 43 36 38 39 37 37 38 40 39 35 39 36 39 40 38 39 49 38 40 37 39 36 42 45 46 38 40 39 38 37 39 46 38 64 41 36 41 41 36 33 38 35 38 39 34 40 36 52 40 39 40 37 35 38 41 42 40 41 39 40 40 38 53 39 35 40 37 39 40 37 39 40 37 36 43 48 38 39 42 40 37 40 37 42 40 51 40 36 40 38
650 38 42 40 36 57 40 38 41 41 37 40 44 38 38 39 35 36 39 46 41 39 41 36 38 41 39 35 37 36 36 38 45 39 42 44 34 38 60 36 42 44 62 34 41 41 41 47 38 39 38 37 41 37 38 37 34 37 52 35 38 41 39 38 42 41 38 42 40 41 39 40 37 39 40 38 34 38 50 37 37 36 41 42 38 40 38 37 39 43 34 35 44 38 38 52 44 38 42 41 39
700 42 40 43 45 42 41 44 37 43 40 41 39 46 41 43 39 39 38 53 40 35 37 39 44 36 42 39 41 40 34 37 36 38 40 41 37 40 53 43 36 44 35 39 39 41 41 43 34 35 38 38 38 40 38 40 43 43 42 42 38 41 38 41 42 41 40 38 36 34 41 39 37 36 41 37 41 37 47 39 40 39 54 41 39 42 41 39 47 40 46 39 37 39 37 42 42 39 35 38 37
750 39 37 41 39 36 43 49 40 37 38 38 41 40 41 40 36 36 42 38 38 54 39 39 35 44 36 44 40 39 37 38 41 39 48 38 44 40 40 46 36 41 37 40 39 40 35 39 41 38 48 38 35 37 44 47 39 43 36 42 40 36 42 48 36 34 43 37 41 43 40 39 38 39 41 47 38 37 40 39 39 41 38 38 55 39 38 36 44 37 38 41 45 38 40 40 36 42 37 38 38
800 50 41 39 46 44 36 47 36 35 37 38 36 35 39 42 37 39 39 42 38 41 38 47 39 39 45 42 46 37 42 37 40 42 35 41 41 40 42 40 41 40 41 37 36 49 39 39 38 37 44 36 37 41 39 39 43 39 38 67 40 43 43 37 41 38 39 45 38 41 43 41 38 40 38 43 38 39 38 35 36 46 41 44 38 40 42 40 36 41 41 39 41 36 40 39 43 38 41 41 41
850 41 44 37 43 36 42 40 37 42 39 42 38 39 43 42 42 43 36 40 41 41 39 42 39 44 42 34 35 39 43 39 40 37 40 36 38 42 40 39 39 40 38 48 39 40 43 40 40 42 38 34 36 40 43 39 40 37 39 37 39 39 36 37 42 39 40 40 38 39 38 42 40 37 39 39 43 39 46 44 38 37 36 47 37 42 36 38 37 37 45 37 40 39 42 45 38 38 40 43 43
900 42 39 37 42 37 40 44 41 43 46 44 34 54 40 37 37 40 47 39 41 44 39 38 42 40 39 42 41 40 49 42 39 39 39 38 39 37 36 35 41 37 42 39 38 46 48 39 41 37 38 37 42 48 65 41 38 37 41 40 37 35 41 37 40 39 41 36 42 41 40 38 41 41 44 38 42 44 39 38 42 45 39 39 43 44 38 39 42 38 37 39 39 37 38 38 38 51 37 38 36
950 39 38 45 35 48 64 38 39 40 40 36 39 38 41 39 41 40 43 48 39 40 37 38 39 40 40 38 45 39 42 42 40 43 40 37 36 38 39 47 38 39 37 40 41 41 35 58 39 38 44 40 42 37 42 68 40 43 38 39 37 42 38 36 41 39 42 35 41 43 57 39 40 44 48 37 35 39 39 40 41 40 42 51 42 38 40 39 43 38 42 38 41 42 50 41 44 43 39 37 40
1000 37 43 46 37 42 43 38 41 39 38 40 39 41 40 40 37 35 39 39 42 40 38 42 39 38 39 38 40 41 40 41 40 41 39 42 39 43 38 39 44 39 45 40 37 41 43 38 49 63 52 38 43 43 38 38 39 39 38 44 37 43 47 42 38 38 37 36 41 43 38 48 39 37 38 37 38 38 40 36 44 42 42 39 36 37 45 43 41 40 38 37 38 37 43 36 39 45 44 35 35
1050 53 44 41 39 56 36 38 47 40 37 37 53 38 43 45 42 37 41 41 39 44 39 37 42 38 44 37 37 44 39 49 43 38 43 39 42 39 37 53 36 38 39 36 42 40 38 43 36 40 35 37 38 43 39 40 40 37 45 40 40 39 42 37 38 40 39 38 43 41 42 38 39 43 42 37 42 36 39 38 38 40 41 37 38 39 37 38 38 43 43 40 48 43 40 39 39 38 36 40 41
1100 40 39 42 38 39 41 35 41 39 50 48 36 37 38 38 41 45 36 43 35 39 41 41 39 38 36 41 38 39 42 39 39 41 43 40 42 39 40 39 38 40 39 38 40 38 40 41 38 44 41 38 40 43 42 59 41 41 35 43 37 38 39 39 42 38 40 40 39 41 43 45 36 39 41 59 38 41 46 49 39 38 40 37 41 41 41 38 35 42 39 41 37 44 39 48 39 44 39 38 39
1150 40 39 39 47 41 44 41 40 36 39 36 42 42 37 40 41 36 41 35 41 42 44 46 43 54 38 40 45 39 46 37 37 40 41 38 38 40 35 40 42 41 37 36 35 39 34 42 36 38 39 43 39 37 40 40 38 41 40 43 38 40 37 42 40 38 49 38 40 41 41 40 41 41 51 38 39 41 37 50 41 44 48 37 41 41 44 37 39 39 36 39 39 44 46 43 39 38 40 37 36
1200 36 61 45 38 55 45 38 38 43 40 38 37 39 39 45 44 36 40 42 38 45 42 38 44 39 39 43 42 38 39 41 36 43 40 43 45 40 42 58 49 38 39 38 44 42 43 40 50 43 39 54 38 37 39 44 37 40 43 44 38 41 38 38 39 44 42 45 39 40 39 41 39 38 37 40 40 36 55 41 40 50 40 45 39 40 39 39 39 39 37 51 41 39 44 41 42 37 40 37 39
1250 38 43 43 40 38 38 38 38 39 40 53 38 43 38 36 39 39 41 40 37 42 44 41 60 40 41 40 43 41 41 43 39 45 41 36 40 43 40 38 41 37 36 40 40 41 40 37 44 37 40 40 42 53 50 38 41 37 37 40 41 37 40 41 39 38 58 41 41 46 40 39 42 41 39 36 46 37 39 40 39 44 46 40 42 41 39 41 39 41 43 39 39 39 42 38 41 39 41 40 41
1300 43 41 40 41 39 39 38 42 40 42 38 40 42 41 39 40 38 39 42 41 38 36 40 56 59 42 41 42 44 36 39 39 39 42 42 38 40 42 39 40 46 43 47 38 39 40 40 45 42 39 42 39 38 40 47 38 40 41 42 38 39 41 39 41 39 37 36 58 50 39 42 41 38 37 41 42 40 41 38 39 43 39 43 41 41 41 39 44 40 36 38 40 43 40 38 47 42 41 39 43
1350 38 46 43 39 39 42 38 42 49 39 37 39 42 53 42 41 42 45 39 48 41 38 38 40 39 39 40 38 39 41 38 38 39 39 40 46 40 41 41 39 37 39 41 38 39 40 39 43 46 39 39 37 39 40 42 38 40 60 36 42 46 40 45 38 40 48 40 39 44 40 39 37 39 43 39 42 45 36 37 46 42 40 36 39 39 40 42 43 40 41 41 51 39 38 39 38 40 43 42 43
1400 38 38 42 41 40 37 40 39 40 40 40 41 41 63 40 38 42 43 42 40 40 38 43 41 42 41 37 45 44 43 37 40 36 37 43 37 45 40 38 40 45 55 40 39 38 41 39 48 40 41 37 45 39 39 44 53 42 38 38 37 37 61 47 39 36 36 37 44 40 39 45 41 41 50 47 39 40 40 38 38 39 38 37 37 39 37 40 37 45 46 39 42 42 51 39 42 45 39 40 53
1450 42 38 49 41 38 48 37 39 42 39 40 38 43 39 62 41 44 42 41 40 40 39 45 40 41 39 42 39 42 43 38 40 40 44 43 37 38 36 39 40 37 40 43 39 41 43 37 40 39 42 41 38 39 38 40 38 41 37 39 38 48 42 36 39 43 40 40 36 40 40 39 42 38 41 40 43 39 40 40 41 41 38 49 44 44 42 38 40 38 45 39 39 38 42 41 39 38 39 41 56
1500 49 39 41 42 43 41 51 37 40 41 37 40 42 43 42 39 41 41 39 47 60 37 42 39 41 39 41 51 43 48 38 38 37 38 38 46 39 41 40 51 44 41 40 39 40 40 40 41 40 46 44 41 39 41 37 40 43 40 53 39 49 42 43 40 38 41 38 40 40 40 43 40 45 47 38 39 40 39 41 39 69 43 43 42 39 38 38 40 37 38 38 41 37 41 36 38 40 40 35 39
1550 37 38 41 41 38 39 55 39 37 38 41 39 41 41 40 67 39 39 40 41 45 41 45 41 40 44 42 40 40 41 41 46 47 36 39 39 40 41 38 38 42 37 41 39 49 38 42 40 40 44 41 37 58 40 40 39 43 37 40 42 36 41 38 38 40 45 39 38 40 38 53 40 47 37 41 41 46 45 40 39 46 41 38 42 37 41 38 42 37 41 37 39 42 37 42 42 37 46 41 38
1600 45 40 41 43 40 46 40 39 38 40 49 49 39 38 39 35 39 40 41 37 39 39 42 50 41 39 42 39 40 37 44 41 40 38 40 40 42 39 42 43 37 41 38 37 40 42 39 37 41 43 42 37 38 40 39 38 35 40 47 39 47 40 41 42 39 42 40 46 43 39 37 39 37 38 39 40 39 42 42 58 40 39 43 39 45 39 48 38 43 41 39 39 37 43 40 40 38 37 40 37
1650 41 39 48 44 41 39 39 40 38 40 39 43 42 38 41 41 38 44 78 39 40 40 39 39 41 38 43 42 42 44 44 39 37 46 38 40 40 41 40 40 44 41 40 41 36 38 41 36 40 40 39 41 50 41 45 39 41 38 38 44 39 38 38 42 40 41 37 48 37 39 41 41 42 43 40 43 42 39 47 41 40 44 38 42 52 39 38 41 39 47 41 48 37 36 37 43 41 38 40 40
1700 41 43 44 46 41 40 39 40 43 37 51 41 41 37 39 40 42 40 38 39 40 42 41 39 60 39 51 41 41 40 38 42 39 39 37 37 35 45 38 39 38 39 41 42 36 38 46 37 41 40 40 39 38 39 37 42 39 42 40 41 39 35 42 43 50 40 42 40 43 42 40 45 51 37 41 41 38 46 38 41 41 41 39 38 42 44 46 50 38 41 40 40 43 44 52 43 40 42 41 46
1750 42 39 41 39 35 44 38 40 40 41 36 39 39 37 40 42 38 57 46 39 40 43 41 41 39 37 36 40 41 43 42 41 46 39 38 48 39 37 63 37 38 40 47 41 39 43 41 40 36 40 40 48 40 44 44 41 41 38 40 42 38 48 41 39 41 39 40 41 40 38 37 42 44 38 45 39 39 39 41 41 39 46 40 45 40 38 42 40 40 41 39 41 41 39 41 40 39 41 38 40
1800 40 40 42 41 38 41 40 38 40 40 39 40 37 40 38 39 42 38 40 37 45 47 70 47 40 41 42 38 40 39 49 39 37 38 39 38 40 38 40 42 42 50 39 38 38 38 40 37 38 52 40 42 40 38 38 38 47 41 43 38 41 38 41 42 39 38 39 40 38 41 43 39 40 61 41 49 44 44 41 42 51 42 38 38 41 44 45 44 38 37 41 40 43 40 38 39 42 43 47 40
1850 42 42 43 38 43 43 39 40 67 44 39 43 47 39 58 42 41 46 38 40 49 41 46 40 39 37 42 37 39 36 39 42 37 39 51 41 39 39 40 41 49 37 40 41 40 39 39 38 41 41 41 38 38 41 46 41 39 38 43 41 38 39 41 40 44 39 47 38 45 42 38 40 41 40 38 42 44 38 41 41 47 42 40 54 43 42 40 41 41 38 40 42 37 39 40 40 40 42 39 37
1900 40 37 37 39 40 37 40 41 40 38 46 41 40 38 44 39 42 38 37 40 48 39 42 46 40 38 45 42 41 50 42 43 44 38 39 39 40 46 42 42 36 45 38 45 38 40 42 40 43 40 67 46 40 39 36 42 39 43 40 47 39 42 38 47 38 38 46 39 38 38 40 41 40 41 45 37 43 38 41 40 38 38 39 41 38 40 47 40 39 43 39 41 40 39 39 41 39 37 41 48
1950 39 42 38 40 43 38 40 39 41 39 40 44 37 38 39 42 39 43 42 38 40 47 37 38 40 45 39 39 46 38 39 39 43 40 43 39 42 39 46 39 44 42 38 38 41 40 38 40 45 41 39 38 38 39 39 41 42 40 41 39 44 39 40 40 38 37 37 45 43 43 37 38 39 42 38 42 36 39 41 44 39 40 40 39 41 42 37 47 38 43 40 38 40 43 42 41 42 40 37 40
2000 40 39 40 39 42 40 40 53 42 39 41 44 49 45 39 41 38 38 40 40 40 45 37 38 41 45 37 41 41 39 41 51 41 46 40 38 39 38 43 39 41 39 36 38 41 45 45 38 38 42 46 44 41 42 40 38 45 42 42 38 39 36 39 43 39 42 38 43 40 39 40 39 41 40 42 38 39 45 36 41 44 45 42 39 40 38 43 42 39 42 43 38 39 51 39 38 40 42 45 42
2050 36 49 40 51 37 38 39 39 43 40 41 41 42 37 41 37 42 40 40 40 40 39 43 40 42 42 37 38 40 38 46 39 38 40 69 42 37 40 42 41 39 39 39 37 43 41 39 40 41 39 42 51 41 41 37 39 42 39 39 41 41 49 42 39 37 42 40 38 40 37 37 39 44 41 38 39 40 39 40 67 44 39 38 45 37 41 40 37 43 49 40 41 40 42 40 40 41 38 43 41
2100 39 39 47 39 42 42 40 39 38 40 38 42 40 43 42 39 42 41 39 40 49 44 39 38 39 47 39 40 42 42 41 40 37 40 41 44 37 42 40 39 40 38 41 43 44 41 42 39 41 42 48 36 37 39 40 41 38 42 38 46 41 38 38 41 42 42 37 39 39 38 41 42 42 55 50 44 41 40 39 43 43 38 42 39 43 41 40 41 40 45 40 45 37 39 41 45 48 42 41 40
2150 40 41 38 40 43 40 40 38 42 46 41 39 39 37 39 45 42 41 41 38 40 53 40 41 39 43 41 46 44 41 40 39 42 36 42 43 38 43 44 39 43 43 48 42 38 39 47 40 38 41 39 37 55 54 41 58 37 40 50 39 48 42 38 45 44 40 42 37 38 42 40 39 38 39 40 40 39 41 40 46 41 42 48 41 41 39 44 41 38 40 48 45 39 43 40 41 41 43 39 39
2200 38 39 39 40 39 39 47 39 38 43 39 42 38 41 39 47 55 39 39 40 39 41 39 39 38 46 39 38 38 43 39 38 41 40 41 39 42 39 40 43 40 38 51 45 38 37 41 48 46 49 42 42 41 40 40 39 37 43 46 39 38 40 46 42 48 53 40 37 44 40 43 49 46 37 49 39 39 40 40 41 43 42 40 40 42 42 39 39 40 40 43 43 43 39 40 39 41 38 39 40
2250 37 39 40 40 38 38 44 38 43 36 45 43 37 52 38 41 38 42 41 41 38 41 38 39 45 40 38 42 40 44 46 40 44 37 38 40 41 46 43 39 42 40 46 38 39 41 40 39 39 39 44 45 38 39 40 41 46 40 45 38 40 50 44 39 41 43 39 39 41 41 42 39 43 37 40 40 48 43 42 37 42 39 40 50 43 42 42 41 42 38 43 40 43 44 40 41 45 42 39 39
2300 51 48 39 44 46 45 42 38 43 39 42 40 43 41 40 43 38 39 39 39 39 39 36 41 38 39 41 38 38 39 41 39 40 39 39 46 41 41 40 44 42 45 47 42 40 39 40 40 40 39 41 38 38 39 44 45 41 37 56 41 36 40 38 40 42 49 45 43 38 39 39 39 43 39 37 40 51 39 39 38 37 39 41 42 43 39 44 44 41 41 39 40 39 40 42 54 61 41 38 39
2350 40 38 39 43 43 41 43 38 40 38 47 40 41 39 41 41 39 41 40 52 40 41 47 42 42 41 40 40 39 45 44 43 41 41 40 42 38 41 46 41 41 40 42 41 51 54 42 42 39 43 45 49 44 39 41 41 39 43 42 42 40 41 39 38 39 41 37 39 40 38 37 38 42 47 40 43 40 54 44 39 40 38 43 38 43 40 40 43 43 39 45 42 43 39 46 40 46 39 42 41
2400 37 43 44 45 43 39 43 39 42 40 45 41 40 43 40 38 41 39 40 40 41 39 42 41 40 38 42 39 40 44 39 43 39 40 41 41 42 39 44 41 37 43 42 40 39 42 42 42 37 39 38 41 38 54 39 39 44 38 37 40 38 41 40 40 42 39 38 48 41 40 39 37 42 40 45 41 45 37 44 48 37 42 40 46 48 40 44 40 42 39 41 41 38 40 40 39 40 42 38 38
2500 40 44 55 39 38 39 39 38 39 42 51 38 41 43 38 48 43 39 39 46 38 42 41 39 42 41 42 47 42 39 38 39 45 48 38 51 42 39 41 42 50 41 40 40 44 39 41 40 46 43 40 39 41 40 40 44 38 39 41 38 43 43 50 49 39 38 40 39 38 41 42 38 39 43 39 41 41 42 40 61 39 38 39 38 38 39 40 40 38 41 37 55 40 44 42 39 41 41 54 38
2600 41 42 41 45 40 41 41 47 40 41 39 41 52 38 40 39 44 40 41 42 44 41 39 41 41 43 39 42 39 44 46 40 37 40 44 45 40 44 41 42 38 44 41 44 43 42 40 40 41 43 45 39 39 39 40 46 40 44 40 45 38 51 43 40 39 40 41 39 40 40 40 45 38 39 40 38 51 38 40 38 41 39 41 43 38 42 36 46 41 40 41 37 39 38 40 39 41 40 42 40
2700 44 40 38 47 41 39 40 38 40 40 43 49 40 38 38 41 40 39 42 39 44 41 41 43 38 43 39 41 46 45 38 39 40 41 41 39 39 38 40 40 41 42 39 39 44 40 40 40 39 40 54 41 42 44 38 41 62 39 38 37 39 40 39 42 38 41 40 40 40 42 42 42 41 39 42 40 38 40 39 43 39 39 41 40 41 39 39 40 49 39 44 40 40 38 40 39 39 36 43 42
2800 41 39 46 46 40 41 41 43 44 42 40 45 42 42 43 37 39 43 41 43 39 40 40 42 43 42 41 41 55 50 39 41 41 49 50 39 42 39 39 38 39 41 40 49 39 42 39 39 40 42 41 38 41 39 47 40 41 48 40 46 40 46 40 42 51 40 42 39 40 40 40 39 41 40 40 41 38 42 40 41 40 40 39 39 42 39 41 39 58 41 39 42 38 39 41 40 43 44 42 39
2900 39 40 40 40 38 45 40 39 42 40 44 42 40 44 42 40 39 39 42 39 42 39 41 39 40 40 39 50 40 42 38 40 40 41 41 39 39 44 46 38 47 38 42 37 46 41 43 46 42 43 42 51 45 47 42 40 41 43 47 40 40 42 41 40 40 43 44 41 40 38 42 40 43 42 38 42 43 57 40 44 38 42 43 36 41 38 41 38 38 39 39 40 39 39 41 38 39 40 42 45
3000 40 45 43 38 40 40 42 40 40 44 40 39 42 39 40 40 43 45 45 39 41 42 40 49 38 40 42 44 39 42 40 39 45 39 38 40 56 39 41 43 47 40 42 46 40 43 42 40 38 41 40 37 48 43 42 40 40 43 39 41 42 44 40 40 40 40 40 40 40 43 41 40 41 52 48 41 39 52 40 42 41 46 42 45 41 54 40 41 43 41 46 44 39 43 40 40 44 40 42 43
