# Supplementary material for: Ecological feedback in quorum-sensing microbial populations can induce heterogeneous production of autoinducers
Source: eLife. 2017 Jul 25;6:e25773. doi: 10.7554/eLife.25773 (PMC5526673; doi:10.7554/eLife.25773)
Supplement: Figure 3—source data 2. — DOI: http://dx.doi.org/10.7554/eLife.25773.012 [file elife-25773-fig3-data2.zip › Figure_3B.dat]

# Datafile for Figure 3B
# 1st column: lambda
# 2nd column: kappa
# all other columns: T_abs for each run
# * denotes cases that did not reach the absorbing state; here the maximal value was chosen
0.005	0.025	17600	19200	18600	15400	14400	19200	20400	19200	18400	23200	22800	14200	15200	18800	18400	17400	21200	18800	17600	17600	18400	22400	19400	23800	18200	18000	17200	19600	19000	16800	15200	15600	19800	18800	15800	14000	15800	20600	16000	22000	18400	20200	21600	17600	19000	17600	17000	18600
0.005	0.050	56400	56000	157600	85800	100600	70200	84200	58200	108200	62000	71400	138200	93200	51600	103800	54800	85000	33400	42800	105000	146400	113600	81800	66600	92400	42800	74400	56200	106800	154200	75200	43600	82400	70400	130400	44200	109600	88600	85000	47400	60800	89200	90800	89000	82800	83000	200000*	169400
0.005	0.075	200000*	200000*	200000*	200000*	200000*	200000*	200000*	200000*	200000*	200000*	200000*	200000*	200000*	200000*	200000*	200000*	200000*	200000*	200000*	200000*	200000*	200000*	200000*	200000*	200000*	200000*	200000*	200000*	200000*	200000*	200000*	200000*	200000*	200000*	200000*	200000*	200000*	200000*	200000*	200000*	200000*	200000*	200000*	200000*	200000*	200000*	200000*	200000*
0.005	0.100	500000*	500000*	500000*	500000*	500000*	500000*	500000*	500000*	500000*	500000*	500000*	500000*	500000*	500000*	500000*	500000*	500000*	500000*	500000*	500000*	500000*	500000*	500000*	500000*	500000*	500000*	500000*	500000*	500000*	500000*	500000*	500000*	500000*	500000*	500000*	500000*	500000*	500000*	500000*	500000*	500000*	500000*	500000*	500000*	500000*	500000*	500000*	500000*
0.005	0.125	200000*	200000*	200000*	200000*	200000*	200000*	200000*	200000*	200000*	200000*	200000*	200000*	200000*	200000*	200000*	200000*	200000*	200000*	200000*	200000*	200000*	200000*	200000*	200000*	200000*	200000*	200000*	200000*	200000*	200000*	200000*	200000*	200000*	200000*	200000*	200000*	200000*	200000*	200000*	200000*	200000*	200000*	200000*	200000*	200000*	200000*	200000*	200000*
0.005	0.150	200000*	200000*	200000*	200000*	200000*	200000*	200000*	200000*	200000*	200000*	200000*	200000*	200000*	200000*	200000*	200000*	200000*	200000*	200000*	200000*	200000*	200000*	200000*	200000*	200000*	200000*	200000*	200000*	200000*	200000*	200000*	200000*	200000*	200000*	200000*	200000*	200000*	200000*	200000*	200000*	200000*	200000*	200000*	200000*	200000*	200000*	200000*	200000*
0.005	0.175	200000*	200000*	200000*	200000*	200000*	200000*	200000*	200000*	200000*	200000*	200000*	200000*	200000*	200000*	200000*	200000*	200000*	200000*	200000*	200000*	200000*	200000*	200000*	200000*	200000*	200000*	200000*	200000*	200000*	200000*	200000*	200000*	200000*	200000*	200000*	200000*	200000*	200000*	200000*	200000*	200000*	200000*	200000*	200000*	200000*	200000*	200000*	200000*
0.005	0.200	200000*	200000*	200000*	200000*	200000*	200000*	200000*	200000*	200000*	200000*	200000*	200000*	200000*	200000*	200000*	200000*	200000*	200000*	200000*	200000*	200000*	200000*	200000*	200000*	200000*	200000*	200000*	200000*	200000*	200000*	200000*	200000*	200000*	200000*	200000*	200000*	200000*	200000*	200000*	200000*	200000*	200000*	200000*	200000*	200000*	200000*	200000*	200000*
0.005	0.225	200000*	200000*	200000*	200000*	200000*	200000*	200000*	200000*	200000*	200000*	200000*	200000*	200000*	200000*	200000*	200000*	200000*	200000*	200000*	200000*	200000*	200000*	200000*	200000*	200000*	200000*	200000*	200000*	200000*	200000*	200000*	200000*	200000*	200000*	200000*	200000*	200000*	200000*	200000*	200000*	200000*	200000*	200000*	200000*	200000*	200000*	200000*	200000*
0.005	0.250	200000*	200000*	200000*	200000*	200000*	200000*	200000*	200000*	200000*	200000*	200000*	200000*	200000*	200000*	200000*	200000*	200000*	200000*	200000*	200000*	200000*	200000*	200000*	200000*	200000*	200000*	200000*	200000*	200000*	200000*	200000*	200000*	200000*	200000*	200000*	200000*	200000*	200000*	200000*	200000*	200000*	200000*	200000*	200000*	200000*	200000*	200000*	200000*
0.005	0.275	200000*	200000*	200000*	200000*	200000*	200000*	200000*	200000*	200000*	200000*	200000*	200000*	200000*	200000*	200000*	200000*	200000*	200000*	200000*	200000*	200000*	200000*	200000*	200000*	200000*	200000*	200000*	200000*	200000*	200000*	200000*	200000*	200000*	200000*	200000*	200000*	200000*	200000*	200000*	200000*	200000*	200000*	200000*	200000*	200000*	200000*	200000*	200000*
0.005	0.300	200000*	200000*	200000*	200000*	200000*	200000*	200000*	200000*	200000*	200000*	200000*	200000*	200000*	200000*	200000*	200000*	200000*	200000*	200000*	200000*	200000*	200000*	200000*	200000*	200000*	200000*	200000*	200000*	200000*	200000*	200000*	200000*	200000*	200000*	200000*	200000*	200000*	200000*	200000*	200000*	200000*	200000*	200000*	200000*	200000*	200000*	200000*	200000*
0.010	0.025	5550	5960	7970	5500	5980	6720	5450	5630	5000	6120	5970	4830	4960	5400	6740	6740	5430	5320	6690	5510	6410	5550	5300	5540	4980	6060	5600	5720	5600	5770	5730	5510	6180	6210	6310	4860	7410	6100	5730	6490	8050	6390	6170	6690	4910	6070	6970	6360
0.010	0.050	11200	14500	7700	12700	12400	15350	17050	7650	7700	15500	6450	7950	14750	13700	6850	12150	7400	16750	14000	39450	7650	15550	7350	9950	18700	14750	15000	7400	17700	5950	9500	13300	5500	14300	28200	10750	21300	8050	26700	31700	9050	17100	6750	10150	10950	18200	10650	11200
0.010	0.075	86200	118000	68800	167200	168400	97200	137800	27200	114400	200000*	139200	137400	95200	74600	40200	200000*	200000*	113000	131800	172000	60000	116800	84400	170600	195200	109400	200000*	140400	88600	151000	200000*	103000	200000*	33800	106800	124600	200000*	114600	124400	114200	131600	45400	79000	137200	119000	79800	143800	135600
0.010	0.100	500000*	500000*	500000*	500000*	500000*	500000*	500000*	500000*	500000*	500000*	500000*	500000*	500000*	500000*	500000*	500000*	500000*	500000*	500000*	500000*	500000*	500000*	500000*	500000*	500000*	500000*	500000*	500000*	224500	500000*	500000*	500000*	500000*	500000*	500000*	500000*	500000*	500000*	500000*	500000*	500000*	500000*	500000*	500000*	500000*	500000*	500000*	500000*
0.010	0.125	200000*	200000*	200000*	200000*	200000*	200000*	200000*	200000*	200000*	200000*	200000*	200000*	200000*	200000*	200000*	200000*	200000*	200000*	200000*	200000*	200000*	200000*	200000*	200000*	200000*	200000*	200000*	200000*	200000*	200000*	200000*	200000*	200000*	200000*	200000*	200000*	200000*	200000*	200000*	200000*	200000*	200000*	200000*	200000*	200000*	200000*	200000*	200000*
0.010	0.150	200000*	200000*	200000*	200000*	200000*	200000*	200000*	200000*	200000*	200000*	200000*	200000*	200000*	200000*	200000*	200000*	200000*	200000*	200000*	200000*	200000*	200000*	200000*	200000*	200000*	200000*	200000*	200000*	200000*	200000*	200000*	200000*	200000*	200000*	200000*	200000*	200000*	200000*	200000*	200000*	200000*	200000*	200000*	200000*	200000*	200000*	200000*	200000*
0.010	0.175	200000*	200000*	200000*	200000*	200000*	200000*	200000*	200000*	200000*	200000*	200000*	200000*	200000*	200000*	200000*	200000*	200000*	200000*	200000*	200000*	200000*	200000*	200000*	200000*	200000*	200000*	200000*	200000*	200000*	200000*	200000*	200000*	200000*	200000*	200000*	200000*	200000*	200000*	200000*	200000*	200000*	200000*	200000*	200000*	200000*	200000*	200000*	200000*
0.010	0.200	200000*	200000*	200000*	200000*	200000*	200000*	200000*	200000*	200000*	200000*	200000*	200000*	200000*	200000*	200000*	200000*	200000*	200000*	200000*	200000*	200000*	200000*	200000*	200000*	200000*	200000*	200000*	200000*	200000*	200000*	200000*	200000*	200000*	200000*	200000*	200000*	200000*	200000*	200000*	200000*	200000*	200000*	200000*	200000*	200000*	200000*	200000*	200000*
0.010	0.225	200000*	200000*	200000*	200000*	200000*	200000*	200000*	200000*	200000*	200000*	200000*	200000*	200000*	200000*	200000*	200000*	200000*	200000*	200000*	200000*	200000*	200000*	200000*	200000*	200000*	200000*	200000*	200000*	200000*	200000*	200000*	200000*	200000*	200000*	200000*	200000*	200000*	200000*	200000*	200000*	200000*	200000*	200000*	200000*	200000*	200000*	200000*	200000*
0.010	0.250	200000*	200000*	200000*	200000*	200000*	200000*	200000*	200000*	200000*	200000*	200000*	200000*	200000*	200000*	200000*	200000*	200000*	200000*	200000*	200000*	200000*	200000*	200000*	200000*	200000*	200000*	200000*	200000*	200000*	200000*	200000*	200000*	200000*	200000*	200000*	200000*	200000*	200000*	200000*	200000*	200000*	200000*	200000*	200000*	200000*	200000*	200000*	200000*
0.010	0.275	200000*	200000*	200000*	200000*	200000*	200000*	200000*	200000*	200000*	200000*	200000*	200000*	200000*	200000*	200000*	200000*	200000*	200000*	200000*	200000*	200000*	200000*	200000*	200000*	200000*	200000*	200000*	200000*	200000*	200000*	200000*	200000*	200000*	200000*	200000*	200000*	200000*	200000*	200000*	200000*	200000*	200000*	200000*	200000*	200000*	200000*	200000*	200000*
0.010	0.300	200000*	200000*	200000*	200000*	200000*	200000*	200000*	200000*	200000*	200000*	200000*	200000*	200000*	200000*	200000*	200000*	200000*	200000*	200000*	200000*	200000*	200000*	200000*	200000*	200000*	200000*	200000*	200000*	200000*	200000*	200000*	200000*	200000*	200000*	200000*	200000*	200000*	200000*	200000*	200000*	200000*	200000*	200000*	200000*	200000*	200000*	200000*	200000*
0.015	0.025	3160	4095	3530	3400	3220	4015	3205	3270	3520	3725	2975	3740	3375	3670	3510	3325	3270	3225	3395	3295	3440	3640	3945	3355	3030	3275	3690	3265	3320	3470	3790	3320	3485	4060	3205	3270	3865	3235	2870	3030	3510	3165	3075	3830	3830	3285	3360	4130
0.015	0.050	3450	4790	1670	4460	2160	3350	4320	3210	5140	3450	4020	5260	1960	2740	4280	3690	4270	10000*	2580	6270	3290	2670	4470	3760	2750	7750	6960	5300	9360	8980	9060	7140	1660	5350	7740	3470	1800	8430	4590	4080	3520	3580	4490	10000*	3350	1950	3000	6160
0.015	0.075	14900	6300	27200	6700	6000	29100	17800	11000	21800	40500	55200	42800	12900	18000	23600	13800	37600	11600	58600	22300	58800	29500	53900	25900	32200	15700	24800	18000	46500	18000	25700	10100	31200	13300	34000	39300	19700	24900	28900	19900	21200	84800	17600	39800	55200	25400	36000	46500
0.015	0.100	500000*	500000*	100500	420000	163000	84000	121000	141000	377500	500000*	418500	259500	438000	500000*	194500	350500	309000	199500	392500	500000*	249500	65000	210500	477500	346500	500000*	140000	500000*	43500	463000	250500	119000	500000*	500000*	52000	500000*	231000	202000	500000*	218500	136500	420500	408500	104000	500000*	199000	229500	466000
0.015	0.125	200000*	200000*	200000*	200000*	200000*	200000*	200000*	200000*	200000*	200000*	200000*	200000*	200000*	200000*	200000*	200000*	200000*	200000*	200000*	200000*	200000*	200000*	200000*	200000*	200000*	200000*	200000*	200000*	200000*	200000*	200000*	200000*	200000*	200000*	200000*	200000*	200000*	200000*	200000*	200000*	200000*	200000*	200000*	200000*	200000*	200000*	200000*	200000*
0.015	0.150	200000*	200000*	200000*	200000*	200000*	200000*	200000*	200000*	200000*	200000*	200000*	200000*	200000*	200000*	200000*	200000*	200000*	200000*	200000*	200000*	200000*	200000*	200000*	200000*	200000*	200000*	200000*	200000*	200000*	200000*	200000*	200000*	200000*	200000*	200000*	200000*	200000*	200000*	200000*	200000*	200000*	200000*	200000*	200000*	200000*	200000*	200000*	200000*
0.015	0.175	200000*	200000*	200000*	200000*	200000*	200000*	200000*	200000*	200000*	200000*	200000*	200000*	200000*	200000*	200000*	200000*	200000*	200000*	200000*	200000*	200000*	200000*	200000*	200000*	200000*	200000*	200000*	200000*	200000*	200000*	200000*	200000*	200000*	200000*	200000*	200000*	200000*	200000*	200000*	200000*	200000*	200000*	200000*	200000*	200000*	200000*	200000*	200000*
0.015	0.200	200000*	200000*	200000*	200000*	200000*	200000*	200000*	200000*	200000*	200000*	200000*	200000*	200000*	200000*	200000*	200000*	200000*	200000*	200000*	200000*	200000*	200000*	200000*	200000*	200000*	200000*	200000*	200000*	200000*	200000*	200000*	200000*	200000*	200000*	200000*	200000*	200000*	200000*	200000*	200000*	200000*	200000*	200000*	200000*	200000*	200000*	200000*	200000*
0.015	0.225	200000*	200000*	200000*	200000*	200000*	200000*	200000*	200000*	200000*	200000*	200000*	200000*	200000*	200000*	200000*	200000*	200000*	200000*	200000*	200000*	200000*	200000*	200000*	200000*	200000*	200000*	200000*	200000*	200000*	200000*	200000*	200000*	200000*	200000*	200000*	200000*	200000*	200000*	200000*	200000*	200000*	200000*	200000*	200000*	200000*	200000*	200000*	200000*
0.015	0.250	200000*	200000*	200000*	200000*	200000*	200000*	200000*	200000*	200000*	200000*	200000*	200000*	200000*	200000*	200000*	200000*	200000*	200000*	200000*	200000*	200000*	200000*	200000*	200000*	200000*	200000*	200000*	200000*	200000*	200000*	200000*	200000*	200000*	200000*	200000*	200000*	200000*	200000*	200000*	200000*	200000*	200000*	200000*	200000*	200000*	200000*	200000*	200000*
0.015	0.275	200000*	200000*	200000*	200000*	200000*	200000*	200000*	200000*	200000*	200000*	200000*	200000*	200000*	200000*	200000*	200000*	200000*	200000*	200000*	200000*	200000*	200000*	200000*	200000*	200000*	200000*	200000*	200000*	200000*	200000*	200000*	200000*	200000*	200000*	200000*	200000*	200000*	200000*	200000*	200000*	200000*	200000*	200000*	200000*	200000*	200000*	200000*	200000*
0.015	0.300	200000*	200000*	200000*	200000*	200000*	200000*	200000*	200000*	200000*	200000*	200000*	200000*	200000*	200000*	200000*	200000*	200000*	200000*	200000*	200000*	200000*	200000*	200000*	200000*	200000*	200000*	200000*	200000*	200000*	200000*	200000*	200000*	200000*	200000*	200000*	200000*	200000*	200000*	200000*	200000*	200000*	200000*	200000*	200000*	200000*	200000*	200000*	200000*
0.020	0.025	2115	2190	2165	2305	2115	2620	2445	2410	2435	2180	2535	2235	2250	3415	2500	2375	2130	2945	2230	2175	2240	2525	2190	2305	2085	2710	2435	2485	2125	2520	2085	2445	2165	2095	2555	2425	2100	2290	3180	2110	2080	2145	2380	2325	2270	2565	2215	2060
0.020	0.050	2590	1970	1770	1730	1370	1880	1630	2340	2240	1940	2510	2620	2250	4040	2890	5930	3010	1760	2120	1560	2830	2120	2080	3840	2200	2180	2630	1670	5700	1620	4580	1140	2400	5040	1420	2230	2950	2630	1440	2100	3100	2860	5300	1590	1950	1610	3430	4110
0.020	0.075	3700	1700	4400	16600	5500	33400	3000	2100	14800	12700	5100	14600	14200	3400	4500	22300	8200	10200	5000	6100	8600	12800	3400	12900	23200	15700	43900	17300	16400	3600	1200	8700	16400	6200	8900	3100	11000	12600	9200	8300	17100	2700	29200	8200	7200	7900	6000	37600
0.020	0.100	56000	42000	32000	20500	23500	32500	38000	81000	75500	43500	203000	113500	180500	12000	7000	44000	8500	34500	87000	27000	99000	57000	14500	116000	106500	62000	7500	18500	45500	11000	239000	166000	156000	15500	21500	123000	69500	190500	57000	91000	177500	46000	26000	20500	13500	212500	113500	27000
0.020	0.125	200000*	200000*	200000*	200000*	200000*	152600	200000*	200000*	200000*	200000*	200000*	200000*	200000*	200000*	200000*	126600	90800	200000*	200000*	200000*	200000*	200000*	200000*	200000*	200000*	200000*	200000*	200000*	200000*	200000*	200000*	200000*	200000*	200000*	200000*	200000*	200000*	200000*	200000*	200000*	200000*	200000*	200000*	200000*	200000*	200000*	200000*	200000*
0.020	0.150	200000*	200000*	200000*	200000*	200000*	200000*	200000*	200000*	200000*	200000*	200000*	200000*	200000*	200000*	200000*	200000*	200000*	200000*	200000*	200000*	200000*	200000*	200000*	200000*	200000*	200000*	200000*	200000*	200000*	200000*	200000*	200000*	200000*	200000*	200000*	200000*	200000*	200000*	200000*	200000*	200000*	200000*	200000*	200000*	200000*	200000*	200000*	200000*
0.020	0.175	200000*	200000*	200000*	200000*	200000*	200000*	200000*	200000*	200000*	200000*	200000*	200000*	200000*	200000*	200000*	200000*	200000*	200000*	200000*	200000*	200000*	200000*	200000*	200000*	200000*	200000*	200000*	200000*	200000*	200000*	200000*	200000*	200000*	200000*	200000*	200000*	200000*	200000*	200000*	200000*	200000*	200000*	200000*	200000*	200000*	200000*	200000*	200000*
0.020	0.200	200000*	200000*	200000*	200000*	200000*	200000*	200000*	200000*	200000*	200000*	200000*	200000*	200000*	200000*	200000*	200000*	200000*	200000*	200000*	200000*	200000*	200000*	200000*	200000*	200000*	200000*	200000*	200000*	200000*	200000*	200000*	200000*	200000*	200000*	200000*	200000*	200000*	200000*	200000*	200000*	200000*	200000*	200000*	200000*	200000*	200000*	200000*	200000*
0.020	0.225	200000*	200000*	200000*	200000*	200000*	200000*	200000*	200000*	200000*	200000*	200000*	200000*	200000*	200000*	200000*	200000*	200000*	200000*	200000*	200000*	200000*	200000*	200000*	200000*	200000*	200000*	200000*	200000*	200000*	200000*	200000*	200000*	200000*	200000*	200000*	200000*	200000*	200000*	200000*	200000*	200000*	200000*	200000*	200000*	200000*	200000*	200000*	200000*
0.020	0.250	200000*	200000*	200000*	200000*	200000*	200000*	200000*	200000*	200000*	200000*	200000*	200000*	200000*	200000*	200000*	200000*	200000*	200000*	200000*	200000*	200000*	200000*	200000*	200000*	200000*	200000*	200000*	200000*	200000*	200000*	200000*	200000*	200000*	200000*	200000*	200000*	200000*	200000*	200000*	200000*	200000*	200000*	200000*	200000*	200000*	200000*	200000*	200000*
0.020	0.275	200000*	200000*	200000*	200000*	200000*	200000*	200000*	200000*	200000*	200000*	200000*	200000*	200000*	200000*	200000*	200000*	200000*	200000*	200000*	200000*	200000*	200000*	200000*	200000*	200000*	200000*	200000*	200000*	200000*	200000*	200000*	200000*	200000*	200000*	200000*	200000*	200000*	200000*	200000*	200000*	200000*	200000*	200000*	200000*	200000*	200000*	200000*	200000*
0.020	0.300	200000*	200000*	200000*	200000*	200000*	200000*	200000*	200000*	200000*	200000*	200000*	200000*	200000*	200000*	200000*	200000*	200000*	200000*	200000*	200000*	200000*	200000*	200000*	200000*	200000*	200000*	200000*	200000*	200000*	200000*	200000*	200000*	200000*	200000*	200000*	200000*	200000*	200000*	200000*	200000*	200000*	200000*	200000*	200000*	200000*	200000*	200000*	200000*
0.025	0.025	1770	1730	2015	1745	1665	1630	1955	1730	1710	1620	1710	1640	1735	1690	1985	1905	1790	2100	1590	2500	1775	1865	1905	1630	2045	1770	1705	1675	1580	1705	1650	1555	1680	1640	1780	1645	1840	1800	1735	1620	1970	1640	1710	1665	1940	1690	2155	1815
0.025	0.050	2280	980	1200	1280	780	1340	920	850	1180	1020	920	1250	1410	1850	1770	1100	1330	1010	2070	1030	1140	2320	1180	1120	1550	1620	1180	1120	880	1230	1020	920	2690	1110	1220	2070	2040	1080	1270	1150	920	1030	850	1810	840	1420	1420	1690
0.025	0.075	3900	18600	2400	1700	4500	4700	3400	2400	1800	2400	7800	2700	3100	10600	7400	2100	1200	6900	5400	2700	8100	2600	6200	14500	8400	2300	1100	7000	4900	6300	2100	4100	3400	4700	7300	1900	6200	900	600	12700	2000	2400	6300	2300	6100	8600	1500	5700
0.025	0.100	5600	27400	10200	27800	29600	33800	6600	127600	19000	51200	59000	25400	17800	4400	800	53800	4600	41000	13000	31000	100200	9200	66200	25800	19200	3200	12800	64200	30800	55000	17800	1400	7200	14400	32200	44400	85200	6000	11600	23600	63600	10400	10800	17800	101400	12200	33600	4800
0.025	0.125	23700	300000*	300000*	13200	192600	221100	168900	300000*	18600	90600	22200	66900	73500	28800	140700	290700	125700	300000*	300000*	300000*	300000*	300000*	189300	51600	300000*	300000*	300000*	138600	300000*	300000*	171300	215700	225600	300000*	61500	94800	22200	300000*	300000*	300000*	191100	300000*	206400	121200	142500	11400	300000*	300000*
0.025	0.150	200000*	200000*	200000*	200000*	200000*	200000*	200000*	200000*	200000*	200000*	200000*	200000*	200000*	176200	200000*	75200	200000*	200000*	200000*	200000*	200000*	200000*	200000*	200000*	200000*	200000*	200000*	200000*	200000*	200000*	200000*	200000*	200000*	200000*	200000*	200000*	200000*	200000*	200000*	200000*	200000*	200000*	200000*	200000*	200000*	200000*	200000*	200000*
0.025	0.175	200000*	200000*	200000*	200000*	200000*	200000*	200000*	200000*	200000*	200000*	200000*	200000*	200000*	200000*	200000*	200000*	200000*	200000*	200000*	200000*	200000*	200000*	200000*	200000*	200000*	200000*	200000*	200000*	200000*	200000*	200000*	200000*	200000*	200000*	200000*	200000*	200000*	200000*	200000*	200000*	200000*	200000*	200000*	200000*	200000*	200000*	200000*	200000*
0.025	0.200	200000*	200000*	200000*	200000*	200000*	200000*	200000*	200000*	200000*	200000*	200000*	200000*	200000*	200000*	200000*	200000*	200000*	200000*	200000*	200000*	200000*	200000*	200000*	200000*	200000*	200000*	200000*	200000*	200000*	200000*	200000*	200000*	200000*	200000*	200000*	200000*	200000*	200000*	200000*	200000*	200000*	200000*	200000*	200000*	200000*	200000*	200000*	200000*
0.025	0.225	200000*	200000*	200000*	200000*	200000*	200000*	200000*	200000*	200000*	200000*	200000*	200000*	200000*	200000*	200000*	200000*	200000*	200000*	200000*	200000*	200000*	200000*	200000*	200000*	200000*	200000*	200000*	200000*	200000*	200000*	200000*	200000*	200000*	200000*	200000*	200000*	200000*	200000*	200000*	200000*	200000*	200000*	200000*	200000*	200000*	200000*	200000*	200000*
0.025	0.250	200000*	200000*	200000*	200000*	200000*	200000*	200000*	200000*	200000*	200000*	200000*	200000*	200000*	200000*	200000*	200000*	200000*	200000*	200000*	200000*	200000*	200000*	200000*	200000*	200000*	200000*	200000*	200000*	200000*	200000*	200000*	200000*	200000*	200000*	200000*	200000*	200000*	200000*	200000*	200000*	200000*	200000*	200000*	200000*	200000*	200000*	200000*	200000*
0.025	0.275	200000*	200000*	200000*	200000*	200000*	200000*	200000*	200000*	200000*	200000*	200000*	200000*	200000*	200000*	200000*	200000*	200000*	200000*	200000*	200000*	200000*	200000*	200000*	200000*	200000*	200000*	200000*	200000*	200000*	200000*	200000*	200000*	200000*	200000*	200000*	200000*	200000*	200000*	200000*	200000*	200000*	200000*	200000*	200000*	200000*	200000*	200000*	200000*
0.025	0.300	200000*	200000*	200000*	200000*	200000*	200000*	200000*	200000*	200000*	200000*	200000*	200000*	200000*	200000*	200000*	200000*	200000*	200000*	200000*	200000*	200000*	200000*	200000*	200000*	200000*	200000*	200000*	200000*	200000*	200000*	200000*	200000*	200000*	200000*	200000*	200000*	200000*	200000*	200000*	200000*	200000*	200000*	200000*	200000*	200000*	200000*	200000*	200000*
0.030	0.025	1320	1315	1300	1415	1710	1330	1280	1460	1230	1530	1265	1525	1555	1735	1205	1255	1535	1655	1670	1515	1535	1280	1250	1515	1235	1320	1500	1305	1345	1545	1315	1305	1260	1325	1455	1505	1360	1500	1330	1250	1405	1365	1345	1280	1280	1525	1305	1490
0.030	0.050	740	800	980	1510	890	1380	830	890	1200	1360	1000	790	1030	1070	910	1850	870	770	960	680	990	940	980	1120	810	1170	1870	1410	880	1130	1840	730	660	1010	1440	1190	1030	710	2530	920	730	800	770	1180	830	860	1220	760
0.030	0.075	1300	1700	3100	1500	900	800	3900	5800	800	1400	1400	2700	2600	1100	3100	5700	800	2200	1000	700	700	4300	3500	900	1500	3200	5100	2100	4000	1200	1500	900	1800	2900	1400	1300	1600	4200	1600	1000	4500	2000	1500	4000	900	800	1800	900
0.030	0.100	4600	2400	23000	36500	4800	9900	23300	22500	2900	3200	18300	1500	6600	11300	18400	5500	10100	19300	37200	2800	5600	7400	7300	23200	3000	7100	3000	18000	5700	5500	3400	5800	17400	1100	5900	6200	12500	1300	5300	9600	13400	3300	2200	21200	9200	27600	23700	19300
0.030	0.125	12600	39000	34400	6400	4400	172000	200000*	131000	200000*	200000*	40600	200000*	54800	187200	200000*	165800	140400	99200	200000*	200000*	65800	15600	22000	200000*	30200	92800	200000*	61800	149600	101800	141200	200000*	156000	41000	28800	145000	119400	200000*	50600	7600	101400	200000*	165800	44000	189000	49000	43600	200000*
0.030	0.150	200000*	159400	200000*	200000*	145200	200000*	200000*	200000*	200000*	200000*	200000*	200000*	200000*	200000*	200000*	200000*	200000*	200000*	150800	200000*	200000*	200000*	200000*	156800	64600	200000*	152200	200000*	200000*	200000*	200000*	200000*	200000*	28000	159000	200000*	200000*	190400	200000*	200000*	200000*	173000	200000*	200000*	200000*	200000*	200000*	200000*
0.030	0.175	200000*	200000*	200000*	200000*	200000*	200000*	200000*	200000*	200000*	200000*	200000*	200000*	200000*	81800	200000*	200000*	167800	200000*	200000*	200000*	200000*	200000*	200000*	200000*	104600	200000*	200000*	200000*	200000*	200000*	200000*	200000*	200000*	200000*	200000*	200000*	200000*	200000*	200000*	200000*	200000*	200000*	200000*	200000*	200000*	200000*	200000*	200000*
0.030	0.200	200000*	200000*	200000*	200000*	200000*	200000*	200000*	200000*	200000*	200000*	200000*	200000*	200000*	200000*	200000*	200000*	200000*	200000*	200000*	200000*	200000*	200000*	200000*	200000*	200000*	200000*	200000*	200000*	200000*	200000*	200000*	200000*	200000*	200000*	200000*	200000*	200000*	200000*	200000*	200000*	200000*	200000*	200000*	200000*	200000*	200000*	200000*	200000*
0.030	0.225	200000*	200000*	200000*	200000*	200000*	200000*	200000*	200000*	200000*	200000*	200000*	200000*	200000*	200000*	200000*	200000*	200000*	200000*	200000*	200000*	200000*	200000*	200000*	200000*	200000*	200000*	200000*	200000*	200000*	200000*	200000*	200000*	200000*	200000*	200000*	200000*	200000*	200000*	200000*	200000*	200000*	200000*	200000*	200000*	200000*	200000*	200000*	200000*
0.030	0.250	200000*	200000*	200000*	200000*	200000*	200000*	200000*	200000*	200000*	200000*	200000*	200000*	200000*	200000*	200000*	200000*	200000*	200000*	200000*	200000*	200000*	200000*	200000*	200000*	200000*	200000*	200000*	200000*	200000*	200000*	200000*	200000*	200000*	200000*	200000*	200000*	200000*	200000*	200000*	200000*	200000*	200000*	200000*	200000*	200000*	200000*	200000*	200000*
0.030	0.275	200000*	200000*	200000*	200000*	200000*	200000*	200000*	200000*	200000*	200000*	200000*	200000*	200000*	200000*	200000*	200000*	200000*	200000*	200000*	200000*	200000*	200000*	200000*	200000*	200000*	200000*	200000*	200000*	200000*	200000*	200000*	200000*	200000*	200000*	200000*	200000*	200000*	200000*	200000*	200000*	200000*	200000*	200000*	200000*	200000*	200000*	200000*	200000*
0.030	0.300	200000*	200000*	200000*	200000*	200000*	200000*	200000*	200000*	200000*	200000*	200000*	200000*	200000*	200000*	200000*	200000*	200000*	200000*	200000*	200000*	200000*	200000*	200000*	200000*	200000*	200000*	200000*	200000*	200000*	200000*	200000*	200000*	200000*	200000*	200000*	200000*	200000*	200000*	200000*	200000*	200000*	200000*	200000*	200000*	200000*	200000*	200000*	200000*
0.035	0.025	1050	1025	1200	1280	1095	1055	1035	1415	1040	1055	1060	1220	1365	1225	1105	1070	1060	1260	1095	1090	1100	1060	1270	1075	1105	1260	1195	1340	1125	1165	1235	1250	1105	1115	1125	1100	1050	1190	1185	1170	1045	1355	1150	1285	1165	1270	1110	1310
0.035	0.050	775	1675	800	1095	1050	930	745	755	1230	625	1705	605	590	985	850	790	775	1385	695	805	1015	540	1970	980	905	1400	750	780	720	770	870	1300	790	945	950	675	825	1415	595	890	865	640	735	660	680	700	655	905
0.035	0.075	750	500	1400	850	800	950	1300	3000	2100	1500	2850	950	4500	800	6750	1550	1200	1250	850	1600	1550	800	1450	3250	1200	650	1000	600	1700	1100	1300	600	1150	2400	1200	1000	2150	5000	1500	650	2650	1600	3300	1500	750	1600	1300	1400
0.035	0.100	3350	5000	2150	1050	2750	2350	1500	1450	5000	4700	650	9300	12800	2150	800	5100	7950	3150	3000	1550	9050	24150	2950	3400	2800	7200	5550	700	3400	1800	12350	1800	7150	9700	3000	7800	5350	7450	2150	3200	2450	2150	1750	2500	8000	8900	8850	6550
0.035	0.125	18600	3800	7000	2400	5800	2200	1800	4000	1600	11000	19200	18800	2400	24600	29800	11800	73800	13400	4200	11400	4200	2800	1800	4200	3000	11600	20800	9000	5400	8200	21000	76000	6800	17000	55600	17600	69000	1000	9400	7800	33400	33800	9400	33800	6400	44600	41600	17000
0.035	0.150	13500	168000	300000*	26100	82200	46800	24000	11100	35400	300000*	300000*	45600	47400	160500	67200	19500	21900	262200	300000*	10800	208200	36000	13200	51600	300000*	151200	49200	300000*	300000*	66600	43500	87300	178500	236100	172200	17400	64800	38400	139500	64200	210600	89400	57900	54900	191400	21900	27900	110100
0.035	0.175	200000*	200000*	200000*	195600	200000*	47400	107000	200000*	141200	200000*	33600	200000*	200000*	148400	200000*	200000*	98800	200000*	200000*	200000*	200000*	200000*	200000*	81800	163000	200000*	181200	200000*	24200	200000*	68400	167000	27200	200000*	200000*	200000*	200000*	200000*	200000*	200000*	109600	200000*	200000*	200000*	71200	200000*	200000*	200000*
0.035	0.200	200000*	200000*	200000*	200000*	200000*	200000*	200000*	200000*	200000*	200000*	200000*	200000*	200000*	200000*	200000*	200000*	200000*	200000*	200000*	200000*	200000*	200000*	200000*	200000*	200000*	200000*	200000*	200000*	200000*	200000*	200000*	200000*	200000*	200000*	200000*	200000*	200000*	200000*	200000*	200000*	200000*	200000*	200000*	200000*	200000*	200000*	200000*	200000*
0.035	0.225	200000*	200000*	200000*	200000*	200000*	200000*	200000*	200000*	200000*	200000*	200000*	200000*	200000*	200000*	200000*	200000*	200000*	200000*	200000*	200000*	200000*	200000*	200000*	200000*	200000*	200000*	200000*	200000*	200000*	200000*	200000*	200000*	200000*	200000*	200000*	200000*	200000*	200000*	200000*	200000*	200000*	200000*	200000*	200000*	200000*	200000*	200000*	200000*
0.035	0.250	200000*	200000*	200000*	200000*	200000*	200000*	200000*	200000*	200000*	200000*	200000*	200000*	200000*	200000*	200000*	200000*	200000*	200000*	200000*	200000*	200000*	200000*	200000*	200000*	200000*	200000*	200000*	200000*	200000*	200000*	200000*	200000*	200000*	200000*	200000*	200000*	200000*	200000*	200000*	200000*	200000*	200000*	200000*	200000*	200000*	200000*	200000*	200000*
0.035	0.275	200000*	200000*	200000*	200000*	200000*	200000*	200000*	200000*	200000*	200000*	200000*	200000*	200000*	200000*	200000*	200000*	200000*	200000*	200000*	200000*	200000*	200000*	200000*	200000*	200000*	200000*	200000*	200000*	200000*	200000*	200000*	200000*	200000*	200000*	200000*	200000*	200000*	200000*	200000*	200000*	200000*	200000*	200000*	200000*	200000*	200000*	200000*	200000*
0.035	0.300	200000*	200000*	200000*	200000*	200000*	200000*	200000*	200000*	200000*	200000*	200000*	200000*	200000*	200000*	200000*	200000*	200000*	200000*	200000*	200000*	200000*	200000*	200000*	200000*	200000*	200000*	200000*	200000*	200000*	200000*	200000*	200000*	200000*	200000*	200000*	200000*	200000*	200000*	200000*	200000*	200000*	200000*	200000*	200000*	200000*	200000*	200000*	200000*
0.040	0.025	915	885	930	1075	870	1030	970	950	835	1040	945	980	1360	935	910	860	1020	1010	945	855	885	900	925	1050	920	1130	870	1095	870	1110	1055	840	1040	850	1090	925	850	900	1095	920	900	920	1005	1155	1130	1180	1070	990
0.040	0.050	580	505	585	465	810	765	495	555	755	930	575	690	545	470	600	670	435	575	505	730	530	630	700	530	535	735	585	750	680	455	495	715	620	465	710	600	930	495	1315	770	535	525	810	455	570	1035	860	555
0.040	0.075	1000	1100	1700	1100	1150	1350	2200	2900	850	2850	1250	1750	850	700	1550	600	1100	1400	650	500	900	1950	1250	1550	750	1850	650	800	450	2900	2100	650	850	3550	1950	350	1300	450	1600	1500	1600	1200	900	500	750	1200	1050	500
0.040	0.100	2050	5150	5200	3400	4300	500	750	950	5300	8000	3150	1950	4450	500	3300	1600	2900	3700	2450	550	3250	2800	500	3850	3000	2050	4850	2200	2400	1800	4700	2450	8650	600	2700	18900	4300	3300	1950	1550	1700	7600	2650	800	3200	1150	5000	3400
0.040	0.125	19200	1600	18400	15000	5200	7600	21800	4000	9400	1000	19600	3000	35400	8600	800	29400	600	15600	4600	17800	8000	18800	10400	33000	800	7800	26400	3000	7600	27200	9600	9000	9800	3800	5200	7800	21000	12200	10400	4000	7000	12800	5400	18000	13800	7800	21600	11800
0.040	0.150	43500	31800	89100	33000	76800	26700	20400	41400	74700	6600	68100	40800	24000	18000	18000	39900	113400	31500	41400	54000	17400	24000	27900	28500	117000	73200	19200	6600	12300	33900	21900	29100	42300	26100	4800	9600	28200	32100	6600	18900	136200	16500	40800	68700	88800	54300	9900	31200
0.040	0.175	200000*	157400	200000*	133800	5000	72000	200000*	200000*	200000*	19200	118400	145200	112400	120800	40800	200000*	44200	18600	200000*	166400	200000*	200000*	200000*	63400	200000*	147600	200000*	200000*	200000*	100400	200000*	77200	155600	14400	200000*	200000*	147800	118000	166200	117800	200000*	41400	200000*	25200	24000	162200	128400	165400
0.040	0.200	200000*	200000*	200000*	200000*	200000*	200000*	200000*	200000*	200000*	200000*	200000*	200000*	200000*	200000*	200000*	200000*	200000*	200000*	200000*	200000*	200000*	200000*	200000*	200000*	200000*	200000*	200000*	200000*	200000*	200000*	200000*	150800	200000*	200000*	200000*	115000	10000	200000*	200000*	200000*	200000*	200000*	200000*	200000*	200000*	200000*	200000*	200000*
0.040	0.225	200000*	200000*	200000*	200000*	200000*	200000*	200000*	200000*	200000*	200000*	200000*	200000*	200000*	200000*	200000*	200000*	200000*	200000*	200000*	200000*	200000*	200000*	200000*	200000*	200000*	200000*	200000*	200000*	200000*	200000*	200000*	200000*	200000*	200000*	200000*	200000*	200000*	200000*	200000*	200000*	200000*	200000*	200000*	200000*	200000*	200000*	200000*	200000*
0.040	0.250	200000*	200000*	200000*	200000*	200000*	200000*	200000*	200000*	200000*	200000*	200000*	200000*	200000*	200000*	200000*	200000*	200000*	200000*	200000*	200000*	200000*	200000*	200000*	200000*	200000*	200000*	200000*	200000*	200000*	200000*	200000*	200000*	200000*	200000*	200000*	200000*	200000*	200000*	200000*	200000*	200000*	200000*	200000*	200000*	200000*	200000*	200000*	200000*
0.040	0.275	200000*	200000*	200000*	200000*	200000*	200000*	200000*	200000*	200000*	200000*	200000*	200000*	200000*	200000*	200000*	200000*	200000*	200000*	200000*	200000*	200000*	200000*	200000*	200000*	200000*	200000*	200000*	200000*	200000*	200000*	200000*	200000*	200000*	200000*	200000*	200000*	200000*	200000*	200000*	200000*	200000*	200000*	200000*	200000*	200000*	200000*	200000*	200000*
0.040	0.300	200000*	200000*	200000*	200000*	200000*	200000*	200000*	200000*	200000*	200000*	200000*	200000*	200000*	200000*	200000*	200000*	200000*	200000*	200000*	200000*	200000*	200000*	200000*	200000*	200000*	200000*	200000*	200000*	200000*	200000*	200000*	200000*	200000*	200000*	200000*	200000*	200000*	200000*	200000*	200000*	200000*	200000*	200000*	200000*	200000*	200000*	200000*	200000*
0.045	0.025	752	1004	942	886	956	874	828	842	996	806	970	784	730	778	1004	762	740	888	866	734	898	870	892	766	758	764	782	866	786	820	966	830	846	916	730	860	780	792	784	1044	990	762	762	990	736	750	1026	796
0.045	0.050	1038	894	644	782	394	466	484	420	444	624	816	396	434	478	578	512	396	428	864	502	448	586	432	472	888	374	594	608	638	448	592	790	1198	716	460	432	926	400	1076	838	390	424	926	890	404	420	640	498
0.045	0.075	1050	1150	900	800	550	1250	1000	700	650	3250	400	400	500	1250	1950	900	500	650	800	2100	450	350	900	750	950	1150	600	650	2700	2050	450	1800	650	800	1000	1400	450	800	3300	550	500	600	350	650	350	400	550	1350
0.045	0.100	5050	4700	2350	550	4150	3850	300	4150	1600	1550	5750	2250	1550	6200	550	700	3700	900	350	2150	5300	5350	550	1300	750	650	1800	1750	3100	300	17000	1400	550	2550	1700	450	4750	8600	850	4750	3650	3950	500	2100	4000	850	1300	450
0.045	0.125	67900	6100	11900	7700	11200	700	21200	18900	6000	4100	10600	1600	700	9400	11800	5100	10700	35300	2000	25800	35900	7400	700	4600	17200	2800	20300	8400	5700	40200	300	2400	3500	5100	5900	3100	4000	11100	15000	8000	4500	10900	40600	6600	23900	4300	3800	11200
0.045	0.150	150000	40000	76600	18800	81400	9800	2800	19000	81600	22400	32200	26000	25200	92400	17400	82000	39400	600	58000	58800	28200	3400	9200	18600	51200	32000	80400	7000	54000	17600	33400	19600	117800	64800	83800	25200	98000	105800	12400	32800	66200	37000	6000	9800	6600	17200	37800	29200
0.045	0.175	64000	38400	200000*	200000*	96600	200000*	4800	109600	200000*	139800	200000*	200000*	200000*	25200	200000*	141800	190800	126000	200000*	200000*	200000*	36200	200000*	200000*	46600	200000*	200000*	200000*	49200	200000*	200000*	100600	200000*	6600	121400	200000*	200000*	181600	69400	162000	98000	200000*	18400	64000	116200	200000*	200000*	200000*
0.045	0.200	200000*	200000*	200000*	200000*	200000*	200000*	200000*	200000*	200000*	200000*	200000*	200000*	200000*	200000*	200000*	200000*	200000*	200000*	200000*	26400	200000*	200000*	200000*	200000*	200000*	200000*	200000*	200000*	200000*	200000*	200000*	200000*	200000*	200000*	200000*	200000*	200000*	200000*	200000*	200000*	200000*	200000*	200000*	200000*	200000*	200000*	200000*	200000*
0.045	0.225	200000*	200000*	200000*	200000*	200000*	200000*	200000*	200000*	200000*	200000*	200000*	200000*	200000*	200000*	200000*	200000*	200000*	200000*	200000*	200000*	200000*	200000*	200000*	200000*	200000*	200000*	200000*	200000*	200000*	200000*	200000*	200000*	200000*	200000*	200000*	200000*	200000*	200000*	200000*	200000*	200000*	200000*	200000*	200000*	200000*	200000*	200000*	200000*
0.045	0.250	200000*	200000*	200000*	200000*	200000*	200000*	200000*	200000*	200000*	200000*	200000*	200000*	200000*	200000*	200000*	200000*	200000*	200000*	200000*	200000*	200000*	200000*	200000*	200000*	200000*	200000*	200000*	200000*	200000*	200000*	200000*	200000*	200000*	200000*	200000*	200000*	200000*	200000*	200000*	200000*	200000*	200000*	200000*	200000*	200000*	200000*	200000*	200000*
0.045	0.275	200000*	200000*	200000*	200000*	200000*	200000*	200000*	200000*	200000*	200000*	200000*	200000*	200000*	200000*	200000*	200000*	200000*	200000*	200000*	200000*	200000*	200000*	200000*	200000*	200000*	200000*	200000*	200000*	200000*	200000*	200000*	200000*	200000*	200000*	200000*	200000*	200000*	200000*	200000*	200000*	200000*	200000*	200000*	200000*	200000*	200000*	200000*	200000*
0.045	0.300	200000*	200000*	200000*	200000*	200000*	200000*	200000*	200000*	200000*	200000*	200000*	200000*	200000*	200000*	200000*	200000*	200000*	200000*	200000*	200000*	200000*	200000*	200000*	200000*	200000*	200000*	200000*	200000*	200000*	200000*	200000*	200000*	200000*	200000*	200000*	200000*	200000*	200000*	200000*	200000*	200000*	200000*	200000*	200000*	200000*	200000*	200000*	200000*
0.050	0.025	648	772	658	664	816	728	764	748	812	658	780	806	750	838	696	710	796	764	668	842	838	668	660	628	782	822	706	826	930	850	654	882	666	932	666	652	830	626	848	660	648	824	642	658	816	810	1044	670
0.050	0.050	618	698	408	376	440	1034	528	762	352	448	836	760	708	1016	534	368	826	408	602	346	684	358	472	406	356	414	806	604	494	476	472	602	464	772	336	412	522	834	474	602	660	702	434	424	1178	326	478	380
0.050	0.075	600	600	650	550	400	1250	350	900	2450	400	300	900	1100	1450	1450	550	1350	2100	1400	1150	350	1450	350	600	1850	300	900	300	550	450	2700	800	350	1250	1450	550	1500	650	800	1100	700	300	1250	800	1000	550	550	1050
0.050	0.100	6700	1050	1700	300	1800	1450	400	650	1000	1550	2150	4550	850	550	1950	1950	1850	950	300	1200	2200	450	2900	1050	4000	2850	850	1200	1000	650	850	1800	1900	300	800	4250	350	800	1350	1550	2600	5800	4700	2350	3200	550	700	850
0.050	0.125	24700	2600	23000	4200	24000	12900	9200	3500	2600	6000	10000	16400	13600	24700	14100	4100	13900	800	1300	5800	7500	800	12700	2700	1000	5700	19200	400	4800	13800	8100	8700	10500	2500	19700	17200	4000	5700	3000	1800	13900	12500	2100	14700	3200	3600	2000	28500
0.050	0.150	38000	19800	54800	5600	102600	34800	4400	22000	70600	49600	107400	3200	185800	55000	6000	12800	58200	21200	56400	17600	26200	81600	11800	66400	15000	32000	24600	46200	36600	4000	24600	128000	16000	17600	22800	38400	44800	50800	12800	200000*	130800	73000	69200	19400	93800	6200	27600	119600
0.050	0.175	200000*	31600	200000*	63600	37800	200000*	58400	76400	200000*	200000*	200000*	200000*	200000*	133600	2800	200000*	200000*	200000*	1400	200000*	200000*	200000*	200000*	200000*	118000	200000*	200000*	70400	200000*	54400	200000*	200000*	200000*	200000*	36800	200000*	200000*	200000*	200000*	200000*	200000*	200000*	161000	142600	200000*	46800	200000*	200000*
0.050	0.200	200000*	200000*	200000*	200000*	200000*	200000*	158200	169800	200000*	200000*	200000*	200000*	200000*	200000*	53400	200000*	200000*	200000*	200000*	200000*	200000*	200000*	200000*	200000*	46200	200000*	200000*	200000*	15000	200000*	200000*	200000*	200000*	200000*	200000*	200000*	200000*	200000*	200000*	200000*	200000*	200000*	200000*	200000*	200000*	200000*	197400	200000*
0.050	0.225	200000*	200000*	200000*	200000*	200000*	200000*	200000*	200000*	200000*	200000*	200000*	200000*	200000*	200000*	200000*	200000*	200000*	200000*	200000*	200000*	200000*	200000*	200000*	200000*	200000*	200000*	200000*	200000*	200000*	200000*	200000*	200000*	200000*	200000*	200000*	200000*	200000*	200000*	200000*	200000*	200000*	200000*	200000*	200000*	200000*	200000*	200000*	200000*
0.050	0.250	200000*	200000*	200000*	200000*	200000*	200000*	200000*	200000*	200000*	200000*	200000*	200000*	200000*	200000*	200000*	200000*	200000*	200000*	200000*	200000*	200000*	200000*	200000*	200000*	200000*	200000*	200000*	200000*	200000*	200000*	200000*	200000*	200000*	200000*	200000*	200000*	200000*	200000*	200000*	200000*	200000*	200000*	200000*	200000*	200000*	200000*	200000*	200000*
0.050	0.275	200000*	200000*	200000*	200000*	200000*	200000*	200000*	200000*	200000*	200000*	200000*	200000*	200000*	200000*	200000*	200000*	200000*	200000*	200000*	200000*	200000*	200000*	200000*	200000*	200000*	200000*	200000*	200000*	200000*	200000*	200000*	200000*	200000*	200000*	200000*	200000*	200000*	200000*	200000*	200000*	200000*	200000*	200000*	200000*	200000*	200000*	200000*	200000*
0.050	0.300	200000*	200000*	200000*	200000*	200000*	200000*	200000*	200000*	200000*	200000*	200000*	200000*	200000*	200000*	200000*	200000*	200000*	200000*	200000*	200000*	200000*	200000*	200000*	200000*	200000*	200000*	200000*	200000*	200000*	200000*	200000*	200000*	200000*	200000*	200000*	200000*	200000*	200000*	200000*	200000*	200000*	200000*	200000*	200000*	200000*	200000*	200000*	200000*
0.055	0.025	592	602	652	672	772	564	674	848	642	588	554	640	628	586	688	580	672	572	736	588	686	582	588	834	762	570	616	570	642	618	686	590	708	616	574	622	560	602	572	614	576	758	596	584	616	576	556	598
0.055	0.050	428	552	648	304	378	292	316	804	310	328	446	380	400	292	594	368	488	504	282	766	396	910	502	842	306	304	380	278	638	396	350	638	492	488	452	278	538	412	522	344	458	756	588	386	590	308	442	438
0.055	0.075	240	640	1810	530	420	420	310	520	730	270	260	1000	510	500	910	300	820	260	340	690	840	310	220	290	350	190	350	690	680	410	1740	180	850	570	360	820	610	280	350	660	210	1470	210	940	250	370	420	380
0.055	0.100	1790	1050	270	1350	760	3890	2210	1300	290	1660	390	860	7260	1300	760	3010	3430	340	6700	3660	7390	3140	3530	240	720	1600	930	780	1270	310	740	3320	3380	1890	430	530	1250	1620	530	1480	3080	2730	1410	290	1050	1730	1870	710
0.055	0.125	6100	4700	16500	2800	22500	5200	9300	13200	5400	3500	25000	1800	7600	6100	500	2800	3800	4700	8800	2900	400	14300	21900	4700	1300	2800	3800	2100	4900	2700	2500	500	2200	6300	1900	6600	25300	14700	2400	3500	200	7500	8700	6900	2000	13300	2500	9700
0.055	0.150	54800	27800	54400	24400	10600	20200	47200	86000	92600	21800	19600	19600	65400	39200	2400	2600	27200	25200	18800	7000	36600	17600	145200	46200	1600	22200	19600	114000	1000	31000	67800	3400	31600	33000	74600	19400	33400	53000	10000	42400	63400	4200	15600	38200	3600	79400	2600	20800
0.055	0.175	38600	200000*	47600	111400	110800	40200	16800	200000*	102400	200000*	160000	68000	101600	26800	129400	63200	188200	14400	96600	200000*	60000	4800	38200	114200	200000*	175400	47200	200000*	200000*	54800	200000*	22400	161200	75800	51600	42800	108200	67400	137600	20800	200000*	4400	93600	200000*	200000*	31200	146400	120800
0.055	0.200	200000*	200000*	29800	141200	200000*	95600	200000*	200000*	200000*	200000*	200000*	200000*	200000*	200000*	200000*	200000*	200000*	200000*	76200	164000	200000*	200000*	78400	200000*	200000*	82400	200000*	200000*	200000*	200000*	200000*	200000*	200000*	193000	91200	200000*	200000*	200000*	200000*	200000*	120000	200000*	200000*	200000*	200000*	200000*	110800	200000*
0.055	0.225	200000*	200000*	200000*	200000*	200000*	200000*	200000*	200000*	200000*	200000*	200000*	200000*	200000*	200000*	200000*	200000*	200000*	200000*	200000*	131800	200000*	200000*	200000*	200000*	200000*	200000*	200000*	200000*	200000*	200000*	200000*	200000*	200000*	200000*	200000*	200000*	200000*	200000*	200000*	200000*	200000*	200000*	200000*	200000*	200000*	200000*	200000*	200000*
0.055	0.250	200000*	200000*	200000*	200000*	200000*	200000*	200000*	200000*	200000*	200000*	200000*	200000*	200000*	200000*	200000*	200000*	200000*	200000*	200000*	200000*	200000*	200000*	200000*	200000*	200000*	200000*	200000*	200000*	200000*	200000*	200000*	200000*	200000*	200000*	200000*	200000*	200000*	200000*	200000*	45400	200000*	200000*	200000*	200000*	200000*	200000*	200000*	200000*
0.055	0.275	200000*	200000*	200000*	200000*	200000*	200000*	200000*	200000*	200000*	200000*	200000*	200000*	200000*	200000*	200000*	200000*	200000*	200000*	200000*	200000*	200000*	200000*	200000*	200000*	200000*	200000*	200000*	200000*	200000*	200000*	200000*	200000*	200000*	200000*	200000*	200000*	200000*	200000*	200000*	200000*	200000*	200000*	200000*	200000*	200000*	200000*	200000*	200000*
0.055	0.300	200000*	200000*	200000*	200000*	200000*	200000*	200000*	200000*	200000*	200000*	200000*	200000*	200000*	200000*	200000*	200000*	200000*	200000*	200000*	200000*	200000*	200000*	200000*	200000*	200000*	200000*	200000*	200000*	200000*	200000*	200000*	200000*	200000*	200000*	200000*	200000*	200000*	200000*	200000*	200000*	200000*	200000*	200000*	200000*	200000*	200000*	200000*	200000*
0.060	0.025	524	524	540	522	510	524	568	530	514	532	616	588	664	702	572	568	498	518	648	512	556	524	506	514	492	576	542	500	624	708	572	508	522	616	540	572	526	654	596	624	498	738	592	604	508	698	546	500
0.060	0.050	290	330	314	254	330	430	346	434	334	266	384	772	262	598	364	264	346	578	536	376	394	516	656	454	448	540	334	668	280	342	436	456	420	300	374	282	298	308	300	370	516	310	280	318	304	704	284	366
0.060	0.075	500	250	210	240	250	1510	280	580	200	280	520	180	190	750	230	680	400	600	1340	540	1470	230	470	340	270	1070	310	210	490	700	190	1430	1220	730	360	540	1130	230	670	420	690	300	850	1260	940	250	250	260
0.060	0.100	250	320	3230	730	170	780	660	1460	460	1040	640	1360	680	880	700	1820	350	380	320	1120	970	1740	1440	1570	900	310	740	280	730	2610	520	1390	390	720	270	730	230	3320	500	1130	1040	590	3440	390	1730	1300	350	200
0.060	0.125	1900	1000	2900	7300	3800	5100	1400	5100	8500	2500	12000	3800	1100	600	4400	3300	2500	4200	2600	2300	1400	5300	1500	1500	9700	3200	2600	3500	1400	3100	400	400	1200	8900	3300	2100	2700	1800	1200	4400	6900	1100	3700	2500	2700	300	14600	2900
0.060	0.150	6600	17100	16100	700	13600	1300	8100	11500	45500	300	10000	38200	12400	5600	15400	4200	23100	5000	14200	26700	20300	6900	400	14200	19100	9500	9400	800	14500	4700	4000	10200	2700	1200	17000	1400	6600	8900	5400	27000	18000	12300	18300	7500	5600	15300	4800	16200
0.060	0.175	7600	13600	18800	60000	20400	138200	200000*	66200	95800	76600	6800	1600	200000*	13000	8000	120800	60000	93600	10600	128600	2200	67000	44800	54400	84000	67600	2600	83800	65600	6600	2400	27000	120400	26000	1200	42600	29000	6800	35400	10200	83600	13600	20800	79400	22000	69400	53800	36600
0.060	0.200	200000*	200000*	100200	140600	200000*	200000*	200000*	13200	130000	200000*	200000*	83000	135400	67400	200000*	200000*	200000*	130000	200000*	3000	200000*	37200	200000*	60200	6800	86000	100000	12000	83600	200000*	179000	200000*	15400	33000	185200	200000*	25800	80000	200000*	136600	200000*	34400	200000*	200000*	22400	26600	200000*	56600
0.060	0.225	200000*	200000*	100000	200000*	105000	200000*	200000*	200000*	200000*	200000*	200000*	200000*	200000*	200000*	200000*	97800	200000*	200000*	200000*	200000*	131200	200000*	200000*	200000*	200000*	200000*	200000*	194400	200000*	76800	200000*	200000*	200000*	200000*	200000*	126000	200000*	200000*	200000*	200000*	200000*	200000*	200000*	200000*	112600	200000*	200000*	200000*
0.060	0.250	200000*	200000*	200000*	200000*	200000*	200000*	200000*	200000*	200000*	89600	200000*	200000*	200000*	200000*	200000*	200000*	200000*	200000*	200000*	200000*	200000*	200000*	200000*	200000*	200000*	200000*	200000*	200000*	200000*	200000*	200000*	200000*	200000*	200000*	200000*	200000*	200000*	200000*	200000*	72800	200000*	200000*	200000*	200000*	200000*	200000*	200000*	200000*
0.060	0.275	200000*	200000*	200000*	200000*	200000*	200000*	200000*	200000*	200000*	200000*	200000*	200000*	200000*	200000*	200000*	200000*	200000*	200000*	200000*	200000*	200000*	200000*	200000*	200000*	200000*	200000*	200000*	200000*	200000*	200000*	200000*	200000*	200000*	200000*	200000*	200000*	200000*	200000*	200000*	200000*	200000*	200000*	200000*	200000*	200000*	200000*	200000*	200000*
0.060	0.300	200000*	200000*	200000*	200000*	200000*	200000*	200000*	200000*	200000*	200000*	200000*	200000*	200000*	200000*	200000*	200000*	200000*	200000*	200000*	200000*	200000*	200000*	200000*	200000*	200000*	200000*	200000*	200000*	200000*	200000*	200000*	200000*	200000*	200000*	200000*	200000*	200000*	200000*	200000*	200000*	200000*	200000*	200000*	200000*	200000*	200000*	200000*	200000*
0.065	0.025	454	450	594	464	430	444	446	620	522	482	494	582	472	524	612	632	472	526	490	506	556	556	486	554	462	456	428	460	854	462	444	498	518	546	526	484	432	470	566	594	446	548	440	576	460	448	468	482
0.065	0.050	298	368	398	392	238	348	348	262	502	522	270	590	472	458	302	456	406	256	348	296	240	342	466	262	282	258	760	242	558	274	250	366	306	428	260	344	566	334	400	308	270	330	412	436	428	248	288	294
0.065	0.075	180	330	300	240	230	500	420	790	220	420	520	220	220	320	1270	340	230	340	230	300	550	350	280	220	300	790	870	200	600	670	510	430	710	370	670	480	1000	230	390	290	210	400	540	540	270	430	650	490
0.065	0.100	470	160	820	900	420	1410	1480	630	1950	3140	2000	960	430	290	730	1650	1090	350	2570	330	1450	360	4440	1390	230	210	1480	780	2000	560	160	1890	1140	1560	620	270	1180	850	350	540	880	160	1720	280	1030	230	160	920
0.065	0.125	700	2090	1010	1520	4110	1540	1710	2140	5260	1860	4090	730	770	900	6930	500	6700	1600	2210	1880	850	260	850	1960	1300	3540	350	2080	980	940	7510	2800	1290	960	2840	380	6020	1360	2340	3830	1420	630	2520	850	460	1260	2300	1380
0.065	0.150	15350	13300	1050	6500	400	5700	3550	2500	5250	6850	650	5400	5550	4300	4450	11200	2000	4550	1700	7650	300	7650	11400	12700	7200	3000	1100	2150	5750	10300	8700	300	3100	4150	200	2350	4050	13100	3000	950	4400	1150	1050	2100	1900	8550	12000	1900
0.065	0.175	15000	7400	8000	17000	3800	14800	5200	17000	65600	6800	21600	9800	6000	15600	3800	34800	13400	50600	1200	8000	28600	16000	35600	3800	10800	36200	15400	47600	87200	1400	14200	6800	5600	2800	12800	24200	91000	3400	9400	9800	3200	4000	23400	1000	11200	37400	14400	2000
0.065	0.200	151200	46400	17200	26400	70600	400	63400	1800	103600	17400	11400	7000	200000*	45800	43400	6800	16000	9400	27000	16000	14600	49600	27800	28200	131200	9000	1000	28000	16800	29000	27000	190200	14600	40600	150400	19400	19200	15800	51200	17400	95400	197600	1800	13600	102400	37400	35000	29200
0.065	0.225	9400	200000*	53600	59200	162200	200000*	109200	200000*	171200	49200	100200	169000	28000	102800	200000*	100800	200000*	192000	36600	94800	200000*	16200	200000*	200000*	49000	71600	143200	200000*	200000*	60000	14600	51000	200000*	200000*	140400	158200	100600	200000*	26600	19000	200000*	198800	15800	155000	200000*	54800	110800	26600
0.065	0.250	200000*	47000	97200	89600	24000	200000*	129200	50400	200000*	200000*	200000*	200000*	200000*	30800	200000*	200000*	200000*	70000	200000*	200000*	170600	200000*	200000*	181400	200000*	200000*	200000*	133600	200000*	200000*	200000*	200000*	200000*	87600	200000*	200000*	72800	200000*	200000*	200000*	200000*	57800	3000	133000	200000*	56600	200000*	31600
0.065	0.275	200000*	200000*	200000*	200000*	200000*	200000*	200000*	200000*	200000*	200000*	200000*	120800	200000*	200000*	200000*	200000*	200000*	200000*	200000*	200000*	200000*	200000*	200000*	200000*	200000*	200000*	200000*	200000*	200000*	200000*	200000*	200000*	200000*	200000*	200000*	200000*	200000*	200000*	200000*	200000*	56400	200000*	200000*	51400	200000*	200000*	200000*	200000*
0.065	0.300	200000*	200000*	200000*	200000*	200000*	200000*	200000*	194200	200000*	200000*	200000*	200000*	200000*	200000*	200000*	200000*	200000*	200000*	200000*	200000*	200000*	200000*	200000*	200000*	200000*	200000*	200000*	200000*	200000*	43800	200000*	200000*	200000*	200000*	200000*	200000*	200000*	200000*	200000*	200000*	200000*	200000*	200000*	200000*	200000*	200000*	200000*	200000*
0.070	0.025	392	406	406	500	388	564	376	458	394	406	500	452	480	402	444	466	550	372	528	494	406	714	430	400	392	646	454	386	516	498	464	386	440	520	390	392	422	436	490	470	616	426	430	376	392	410	422	476
0.070	0.050	204	426	376	388	230	204	228	318	280	286	216	212	380	488	428	212	260	318	240	366	230	334	200	290	266	280	336	388	198	250	262	284	216	614	226	442	250	242	558	220	280	338	200	432	218	298	246	290
0.070	0.075	430	240	160	190	520	410	160	630	280	170	260	240	270	200	580	590	150	330	1220	230	230	580	240	610	150	290	220	250	350	160	300	680	330	170	140	450	280	840	140	560	180	440	150	580	580	210	150	310
0.070	0.100	1620	370	180	1160	540	210	520	550	170	480	610	340	360	120	530	260	270	700	650	120	120	570	400	450	1270	1000	230	210	770	350	290	250	950	140	980	510	210	200	650	480	420	280	220	420	160	2120	1650	430
0.070	0.125	280	1210	130	640	570	1230	850	4320	250	940	1230	610	650	1420	1550	1210	1330	1650	210	1950	260	890	2530	890	1610	470	260	390	530	350	730	720	650	860	1080	2520	1140	570	350	530	2020	1060	340	300	630	1450	1050	120
0.070	0.150	1700	2300	5560	1670	1820	1740	6700	1530	720	700	1540	1100	160	680	1210	1150	700	460	5000	410	180	230	6230	270	1020	820	2030	2590	310	1590	1210	2310	3740	6160	2620	1130	1320	250	270	510	120	1880	4200	740	3490	5540	250	8060
0.070	0.175	400	3700	800	1400	6150	200	6000	9150	3100	6950	12000	1550	3700	300	850	750	1150	6150	1850	3300	950	500	1350	4350	2100	600	400	4950	800	600	1700	3000	100	14650	1850	8100	5150	5900	4650	7000	2050	11800	14650	6250	5850	650	4150	2250
0.070	0.200	7400	4600	12600	4000	2200	3600	7400	12400	20200	3200	12600	600	23800	41800	1000	400	14800	11800	34600	42400	6800	23200	9600	4200	1000	56000	200	400	6200	7800	9600	1400	5400	3400	13000	12200	9400	14200	10000	26600	2400	3600	400	12200	3600	3600	2000	16600
0.070	0.225	13300	27900	12600	25600	51200	6500	29200	8700	3300	16000	21400	7600	22400	14800	21300	3700	63100	27700	19700	100000*	26700	7900	27200	8600	10900	7000	6700	20100	100000*	27900	8100	47700	10600	15200	21000	2800	16800	67700	2100	17300	1100	32900	5000	12700	300	51900	2700	51500
0.070	0.250	17000	153400	64000	129800	79600	29200	31400	1600	15800	17400	14000	62200	88400	70200	6400	10400	8800	8200	14200	200000*	18400	96800	9000	54600	95200	147400	6800	18400	87000	6400	70400	104400	7200	74800	139200	160600	6600	4800	62800	21600	7400	2200	69200	16000	32800	6400	19200	800
0.070	0.275	55200	400	200000*	35400	124000	80000	200000*	200000*	8000	67800	69000	74400	200000*	124000	131400	146200	156600	156000	73000	10600	200000*	123200	167000	29800	139400	25800	31000	1800	79800	200000*	49200	200000*	40000	123400	78000	200000*	200000*	8800	183800	174600	175800	54600	178200	56800	66600	1200	17400	160800
0.070	0.300	200000*	200000*	191200	87200	189800	200000*	200000*	200000*	200000*	55200	200000*	200000*	16600	200000*	188200	35600	200000*	28200	110600	200000*	147800	49000	27000	200000*	200000*	77400	200000*	188200	179800	67400	7400	200000*	200000*	200000*	94800	17000	7000	200000*	200000*	200000*	47600	31400	2000	200000*	38600	200000*	153200	155600
0.075	0.025	462	341	567	338	379	465	337	355	344	535	372	406	349	390	358	346	348	467	368	474	350	442	377	345	345	428	399	348	571	409	442	397	368	344	362	396	358	474	337	326	343	401	351	405	478	447	455	378
0.075	0.050	177	176	249	424	221	269	180	238	279	260	173	334	231	211	196	217	171	278	227	229	180	213	477	185	323	349	204	169	568	298	206	316	329	177	277	203	364	180	266	230	274	303	262	257	203	177	279	456
0.075	0.075	230	430	220	120	440	190	210	220	210	300	630	150	380	210	350	370	150	130	290	150	160	230	590	140	160	210	170	300	240	350	310	230	320	130	520	180	270	280	160	120	670	260	220	200	250	140	210	170
0.075	0.100	690	260	490	160	260	200	240	110	250	670	190	120	1330	100	270	90	100	210	140	720	150	110	140	740	410	500	260	730	190	120	710	180	400	590	270	170	100	580	180	120	180	210	450	170	450	140	200	210
0.075	0.125	220	550	700	630	1430	2450	340	140	350	790	190	330	350	140	170	700	1110	430	150	160	810	1360	690	180	1390	690	400	140	800	130	220	590	1090	180	320	610	500	480	170	250	790	350	1110	590	710	240	350	530
0.075	0.150	190	630	1260	280	210	780	310	480	890	1730	410	1360	690	2320	2360	1610	520	380	1950	2400	110	330	2550	1000	470	4540	920	160	2300	100	970	870	320	1140	130	1750	270	1030	850	1090	1250	100	640	250	1020	320	500	100
0.075	0.175	300	250	950	300	400	350	800	1000	1800	300	1100	1400	200	300	1450	2050	300	2050	3100	2050	1050	850	2000	500	250	4000	4950	1500	600	1800	900	4150	450	100	2000	2550	1250	200	250	1900	350	2450	650	3600	700	600	150	200
0.075	0.200	400	4800	1800	800	200	1400	4200	3400	800	1800	800	600	400	400	400	5000	7000	2400	800	6200	1800	4600	5000	4000	400	2600	1200	1800	400	2000	8200	5800	6200	2200	4600	4400	1400	9200	800	1200	1600	3000	2800	2200	800	3000	800	1400
0.075	0.225	8000	400	7000	4300	13800	2100	10500	6900	5700	300	4600	2900	6200	7100	10100	6700	1300	2000	1800	1000	6500	1600	2100	7100	10300	2600	11300	7500	3000	1300	3600	6700	1000	3400	900	2500	12400	1200	6600	400	3400	5100	7400	5600	1500	2100	1500	4500
0.075	0.250	2600	22600	36600	1800	20400	4800	16200	2400	17400	5600	400	3400	9200	16200	4800	7600	3600	1200	400	400	600	4000	200	200	16800	8600	4400	3000	2400	3800	5600	5000	3000	21000	1000	6000	13800	2600	11000	200	5400	5800	5600	9400	400	7400	800	8200
0.075	0.275	40800	16800	4600	17600	39200	20600	800	400	11400	1800	2200	11800	48400	26800	9400	17400	7600	8200	29000	33600	9400	10400	3000	3000	7800	7600	36800	3400	8600	7200	10600	2200	23600	6200	4800	6800	3800	6000	2000	28800	12200	43400	1800	5600	54800	4400	19200	400
0.075	0.300	1600	18800	52000	18000	20600	3600	4600	2000	29600	3800	10600	22800	2000	3200	1600	22600	1800	20400	4400	33000	600	9800	13000	16400	10400	53000	25200	36200	88200	43200	5600	23600	8400	20200	32600	1600	50600	5800	104400	30800	84200	39000	55600	19200	10200	36600	7200	25400
0.080	0.025	288	288	317	448	298	299	313	346	292	310	430	286	342	393	289	301	288	319	337	404	313	301	346	388	327	300	319	316	311	310	306	287	303	317	384	332	293	327	358	329	433	334	397	319	391	318	332	297
0.080	0.050	205	233	148	170	198	155	204	210	410	229	240	153	286	288	209	178	343	152	188	158	336	149	156	182	223	244	222	379	206	292	188	168	167	294	193	318	231	196	162	148	259	168	158	162	150	486	157	170
0.080	0.075	190	360	330	140	140	200	140	330	230	280	100	190	300	220	200	100	180	300	140	220	130	140	120	180	390	270	150	140	350	250	170	120	360	210	210	100	110	180	280	110	170	120	220	160	290	150	120	200
0.080	0.100	240	140	90	620	140	750	150	180	100	200	80	580	140	80	180	170	210	130	150	80	300	190	120	140	110	300	240	320	190	100	130	110	110	200	130	140	110	200	240	260	110	90	100	180	100	300	200	220
0.080	0.125	70	80	80	170	80	210	180	110	630	550	400	810	210	400	810	620	510	290	540	560	100	260	200	70	170	200	150	100	210	270	500	130	430	210	130	780	1040	80	230	550	1020	110	450	130	720	290	860	290
0.080	0.150	510	1290	110	60	380	220	220	570	160	100	210	910	330	170	160	630	120	80	530	90	160	240	470	450	160	740	240	380	510	140	420	670	300	980	150	1030	90	220	320	570	470	100	300	70	900	110	500	370
0.080	0.175	2140	280	580	960	840	280	740	320	2460	120	300	120	1000	360	240	420	1220	100	280	1440	400	1100	840	500	180	180	680	380	220	800	160	180	620	440	340	80	1580	460	340	260	680	1320	180	220	380	540	380	700
0.080	0.200	200	580	140	480	140	860	1060	480	980	280	1000	1140	1520	460	120	340	2520	1520	240	540	540	400	260	100	1580	1420	2360	420	580	1240	1440	860	1440	280	860	180	500	620	280	680	1160	200	400	420	540	120	780	1740
0.080	0.225	650	400	2350	600	250	2150	1750	1100	600	250	950	750	900	2350	800	2500	3100	2750	1300	500	950	550	1500	350	2100	2350	800	350	400	200	900	1400	850	150	150	300	600	1300	150	800	50	150	300	700	1450	300	500	2300
0.080	0.250	300	6600	1300	1100	2150	4300	2100	1250	500	2250	2600	4000	500	1750	500	3000	650	100	1900	550	4700	200	100	450	1150	1350	1200	1750	1050	5650	200	1000	1000	200	250	450	1700	1650	1900	150	2350	2400	4000	8000	100	650	1000	1050
0.080	0.275	150	550	300	1750	400	1750	1200	150	4600	1400	1450	5250	1400	550	300	2050	5350	4800	300	950	1400	5300	1450	3350	600	6750	250	2200	1600	1700	1500	2800	600	3150	2150	2150	550	3250	100	100	900	100	1200	2600	1250	1050	2250	6100
0.080	0.300	1750	2200	4350	900	4700	8150	2500	3150	1050	1300	1450	450	9950	1700	2400	650	1000	1900	7400	2400	1250	10900	3450	1000	650	850	1450	2050	1150	3950	250	250	1900	7850	4300	3000	5050	21200	3700	450	900	2450	1150	7100	450	2600	1700	4250
0.085	0.025	262	316	383	242	246	244	273	250	267	274	260	361	252	252	253	399	250	258	356	275	278	296	246	272	271	277	246	236	262	272	378	332	348	375	274	257	281	461	269	257	271	268	284	247	274	352	397	303
0.085	0.050	122	306	194	131	221	198	299	140	131	277	306	211	144	251	126	131	136	322	133	167	223	160	152	122	302	146	127	155	127	194	139	125	141	147	138	149	151	234	130	134	140	237	187	122	153	128	127	143
0.085	0.075	130	260	250	130	150	150	100	90	100	160	100	210	110	140	200	420	120	210	130	110	180	210	140	140	130	130	110	110	170	160	100	270	90	180	110	90	160	100	90	100	110	100	110	150	90	160	110	350
0.085	0.100	100	210	160	280	160	60	250	160	480	420	100	220	550	110	120	250	80	80	210	320	130	110	70	140	70	170	80	140	110	180	320	390	150	70	310	130	430	140	130	140	130	130	140	330	140	110	80	200
0.085	0.125	100	240	60	90	100	420	60	280	150	300	160	220	90	280	70	380	150	90	150	410	150	120	60	110	400	340	110	330	70	280	150	110	60	90	140	300	270	150	70	190	260	170	230	50	340	140	60	60
0.085	0.150	380	130	240	390	300	90	170	470	140	390	130	290	220	160	130	170	250	200	220	180	100	230	130	240	70	130	210	340	460	360	910	220	230	420	100	120	100	90	100	120	50	490	350	100	210	210	200	300
0.085	0.175	160	680	260	160	300	180	60	220	80	520	60	60	60	300	260	40	340	300	60	100	220	100	820	380	520	220	360	60	80	380	300	140	60	520	280	280	460	120	320	200	300	660	540	40	160	880	240	200
0.085	0.200	180	440	220	460	140	140	220	280	480	300	160	180	180	60	1420	300	460	120	1040	460	280	260	260	1120	480	1620	1720	60	120	240	360	240	320	120	260	80	80	100	220	240	360	160	680	40	140	540	240	260
0.085	0.225	100	200	250	200	350	300	750	350	100	550	300	150	850	200	100	150	50	1050	800	200	100	150	250	250	300	200	250	300	250	200	250	250	1100	450	50	150	1200	100	350	300	250	250	900	300	100	250	150	1200
0.085	0.250	450	1100	300	1100	200	250	350	250	2650	1100	550	150	1050	100	450	250	1100	550	650	650	1400	1150	350	1050	650	200	750	300	700	150	450	200	700	1250	150	300	650	200	200	900	1250	100	200	650	500	100	350	450
0.085	0.275	150	200	300	450	1300	900	850	400	800	150	100	150	750	350	650	300	100	850	1000	500	450	350	950	250	250	1750	450	500	150	1150	800	2100	350	500	2050	500	500	200	50	100	100	100	150	700	400	950	350	1000
0.085	0.300	150	150	300	2450	700	600	1250	650	550	750	200	100	900	800	1450	250	200	2300	500	100	300	1650	550	650	850	250	700	150	1650	100	550	1200	1150	1550	1000	300	300	200	850	150	350	100	100	600	1350	500	50	250
0.090	0.025	196	201	197	195	195	234	213	257	200	203	208	192	345	199	197	302	222	231	198	293	376	291	250	216	216	220	205	206	199	217	198	201	276	220	204	255	197	222	319	235	216	212	197	193	279	198	198	203
0.090	0.050	117	146	101	116	100	93	123	175	146	94	135	135	125	103	99	128	118	109	104	253	101	131	138	342	152	267	99	100	127	111	101	110	102	103	180	104	107	108	153	264	108	96	100	101	122	104	123	94
0.090	0.075	70	150	160	150	110	80	180	160	80	100	130	160	180	110	170	170	100	250	130	110	140	230	140	160	110	70	100	110	230	90	150	70	80	80	80	110	160	90	110	70	80	270	70	70	150	300	90	210
0.090	0.100	230	70	80	60	60	180	130	60	90	60	70	140	140	260	140	50	80	50	140	80	50	90	80	150	100	130	70	100	110	170	70	90	310	60	90	50	90	180	60	150	60	50	110	180	150	100	70	130
0.090	0.125	40	260	120	270	100	110	60	140	120	90	100	60	50	100	130	60	40	70	390	130	220	100	100	220	360	130	80	120	90	70	110	90	190	290	120	230	150	240	80	90	130	40	220	90	170	70	70	60
0.090	0.150	280	160	60	560	110	520	40	70	110	50	50	170	70	270	80	100	90	70	130	190	440	100	90	300	60	260	50	110	80	70	50	50	80	190	70	220	280	70	60	50	160	120	120	110	70	110	90	120
0.090	0.175	60	290	240	180	40	160	190	50	180	290	100	320	50	200	120	310	590	70	30	40	120	310	320	140	170	380	170	100	460	40	450	110	50	40	40	80	50	90	30	30	150	200	60	880	70	190	400	170
0.090	0.200	160	50	130	410	180	30	70	190	180	270	160	190	250	140	80	110	290	350	70	90	40	60	590	50	80	70	210	160	100	150	130	550	220	130	70	270	40	50	190	140	40	80	50	140	270	50	270	220
0.090	0.225	60	20	80	80	280	40	140	40	500	40	480	140	160	60	360	280	400	480	100	160	80	540	40	200	80	140	120	60	120	60	280	140	180	80	160	160	720	140	120	520	160	60	360	20	100	80	60	120
0.090	0.250	40	140	440	620	100	420	120	80	200	160	520	140	360	200	400	200	300	180	120	260	240	100	160	60	140	460	40	60	80	740	140	60	140	140	260	120	260	80	240	100	100	100	120	1000	280	40	60	500
0.090	0.275	200	480	200	80	460	120	740	440	340	60	120	1200	560	300	280	340	100	180	80	240	520	220	40	200	280	380	300	140	100	60	160	160	300	240	140	120	20	100	120	100	420	40	420	60	240	100	280	480
0.090	0.300	500	40	240	280	40	300	500	140	180	60	280	660	200	140	280	360	820	60	100	320	60	380	60	420	740	240	100	660	40	120	220	1100	140	160	200	180	520	100	60	400	80	120	640	180	60	40	520	740
0.095	0.025	144	129	129	150	128	135	131	130	136	131	133	169	128	221	137	178	173	145	131	131	216	198	225	125	129	122	145	129	148	130	132	169	126	175	137	139	174	133	129	249	139	142	333	131	129	127	129	130
0.095	0.050	89	60	61	176	88	72	63	66	83	157	67	135	151	71	67	76	66	194	129	75	64	60	78	123	76	60	63	61	68	63	59	72	73	70	84	84	116	89	76	57	109	110	146	77	73	67	200	64
0.095	0.075	150	70	60	40	50	50	40	60	60	60	50	40	50	40	40	60	50	40	50	50	60	40	50	110	50	100	70	50	50	70	50	120	50	70	50	130	50	120	60	180	60	50	50	50	170	50	170	40
0.095	0.100	40	130	60	30	120	140	60	40	50	40	130	30	40	100	100	90	50	60	80	100	60	210	110	120	110	300	80	40	100	90	80	30	140	80	40	140	50	70	90	120	40	80	40	40	80	80	70	40
0.095	0.125	50	30	60	80	290	50	30	160	140	200	30	30	30	80	60	30	70	100	130	80	100	40	30	80	30	20	80	270	30	140	60	50	40	120	40	180	50	50	40	40	20	80	50	100	40	40	130	80
0.095	0.150	40	100	70	20	60	20	210	60	30	20	30	380	30	40	30	40	40	50	30	20	40	140	170	20	20	150	40	110	210	40	170	30	20	110	30	160	20	60	30	20	90	20	40	30	210	120	220	70
0.095	0.175	60	100	30	50	40	80	90	20	30	480	50	20	70	150	30	20	30	90	50	70	140	80	110	20	30	80	260	80	30	30	70	30	120	50	30	40	60	20	90	60	310	190	260	280	20	60	20	150
0.095	0.200	180	80	40	270	320	20	120	70	30	20	20	50	50	30	20	20	110	390	40	70	200	30	20	70	190	100	20	40	90	330	30	30	110	20	160	30	110	100	20	20	170	10	80	30	20	130	170	120
0.095	0.225	100	160	180	80	100	20	80	80	60	180	40	80	20	40	160	400	140	20	40	240	100	40	40	200	60	20	140	40	100	140	200	40	100	20	40	140	140	140	80	20	160	180	140	80	80	120	80	40
0.095	0.250	220	60	240	20	40	60	160	20	40	20	300	200	160	200	20	200	60	120	40	100	20	40	80	40	80	60	40	60	200	60	80	100	100	100	20	40	40	280	40	40	140	120	140	420	40	100	80	180
0.095	0.275	60	20	60	60	140	20	80	180	80	20	80	60	220	40	40	40	300	240	20	100	300	120	20	100	40	40	120	240	80	20	400	80	60	120	140	80	80	40	40	20	20	100	120	20	80	20	60	20
0.095	0.300	280	140	160	160	40	60	220	80	60	120	180	100	100	60	40	200	180	480	40	120	20	60	80	80	80	80	40	120	20	40	60	360	40	20	120	240	60	60	80	80	60	20	20	40	40	140	40	80
0.100	0.025	330	334	337	341	359	339	321	348	338	337	336	329	349	348	355	334	332	337	337	352	337	344	334	325	351	339	339	345	329	325	344	338	337	354	331	335	341	346	328	331	331	338	343	336	349	346	335	341
0.100	0.050	174	181	181	173	163	176	178	178	181	174	175	185	175	175	180	165	180	183	167	170	161	177	164	178	173	170	168	178	185	177	177	169	173	177	182	184	172	174	187	167	184	176	177	174	180	171	165	175
0.100	0.075	110	114	111	118	114	115	115	121	116	120	110	114	123	115	122	122	216	118	140	123	115	118	147	118	116	116	119	126	119	132	118	123	114	190	126	121	121	118	121	119	132	125	130	121	109	116	117	124
0.100	0.100	99	95	93	94	87	89	94	88	90	91	101	165	111	106	90	91	95	92	91	89	97	100	115	94	104	94	86	89	121	121	99	275	101	86	90	87	94	93	92	104	94	110	93	85	87	89	100	82
0.100	0.125	70	103	85	107	74	93	73	121	66	68	77	89	79	93	110	73	69	86	81	109	71	70	82	92	73	71	78	80	82	86	73	67	74	81	120	142	72	75	84	73	75	213	70	78	82	75	66	74
0.100	0.150	64	71	63	59	110	72	62	89	58	53	62	76	61	61	61	81	78	100	64	64	70	69	60	64	67	86	129	66	61	59	94	69	181	90	118	60	78	54	59	61	124	58	85	57	78	60	69	72
0.100	0.175	85	88	58	58	60	58	161	99	68	102	58	54	98	57	76	57	79	136	60	69	183	111	181	102	91	100	104	100	63	54	57	94	51	63	63	103	82	111	72	210	75	51	79	80	64	150	71	76
0.100	0.200	58	91	88	65	65	74	45	52	74	61	76	54	76	62	60	79	171	58	51	57	55	76	65	48	68	48	47	53	66	70	51	50	52	61	176	101	60	50	51	54	51	51	50	91	51	62	41	96
0.100	0.225	43	43	64	98	84	42	46	226	90	96	69	38	57	125	50	86	47	45	48	80	46	115	68	56	69	65	58	51	60	57	40	70	86	51	62	78	53	58	65	95	56	43	67	49	115	76	60	67
0.100	0.250	124	137	42	71	81	123	76	84	46	78	58	69	106	215	110	68	86	72	39	40	85	78	62	106	64	68	96	44	84	55	52	79	74	50	55	53	77	76	61	83	64	64	131	49	40	48	35	36
0.100	0.275	55	43	46	143	66	78	48	72	38	33	113	38	38	103	259	108	54	51	48	45	47	95	54	123	101	65	76	30	58	61	96	43	104	36	145	54	51	82	53	42	42	92	50	285	75	61	64	49
0.100	0.300	63	41	127	49	66	55	68	64	62	97	140	30	282	69	38	68	48	53	110	177	54	67	88	62	61	62	182	27	106	116	68	103	43	75	63	41	70	148	112	40	47	58	50	41	61	42	42	49
0.110	0.025	303	310	303	313	313	316	329	325	305	301	316	303	306	320	309	303	319	315	308	312	296	301	299	303	297	313	291	312	305	300	311	307	309	312	311	316	303	316	315	302	321	309	300	316	312	311	311	313
0.110	0.050	156	162	156	155	158	163	154	146	169	155	147	157	147	159	159	161	165	156	146	151	148	167	153	157	154	149	154	158	161	161	159	152	151	163	171	162	152	172	160	154	150	152	152	156	159	157	163	156
0.110	0.075	112	109	121	100	108	109	110	110	112	112	106	105	107	105	118	125	101	102	103	102	104	105	118	110	109	107	109	104	111	106	108	108	97	102	114	103	107	112	112	99	106	126	104	112	111	113	112	108
0.110	0.100	80	81	85	81	87	88	80	101	90	74	119	80	81	82	76	73	125	82	81	78	86	87	80	81	75	80	86	88	87	79	81	87	76	75	82	80	80	77	84	78	84	78	84	86	82	81	77	78
0.110	0.125	71	62	71	64	65	71	70	64	72	74	64	120	69	67	60	68	74	76	77	63	66	75	67	69	63	69	87	70	66	65	62	66	66	68	66	63	104	70	71	64	64	65	74	64	80	91	77	71
0.110	0.150	54	53	61	53	60	54	60	70	52	59	124	74	62	63	64	58	52	62	52	59	59	55	61	56	63	60	67	55	58	77	59	54	58	52	55	68	70	70	57	66	61	78	63	55	113	55	63	52
0.110	0.175	73	63	67	54	45	59	77	60	53	68	74	45	90	71	58	52	177	78	47	64	51	48	48	93	45	63	53	46	55	50	52	47	48	46	57	59	81	64	43	47	102	51	51	44	41	62	46	58
0.110	0.200	75	40	38	68	78	49	112	50	67	97	93	55	48	88	41	57	45	47	55	89	43	40	93	49	62	52	44	45	44	48	61	40	40	73	116	46	54	108	53	40	50	41	42	64	41	43	78	46
0.110	0.225	49	60	52	42	70	43	37	43	50	61	84	44	46	37	67	116	47	43	74	36	47	46	39	45	51	69	39	77	55	53	40	44	47	36	42	55	53	44	34	49	80	44	43	40	65	46	35	49
0.110	0.250	113	32	34	38	30	43	43	43	53	41	55	46	49	78	72	32	46	63	44	58	53	41	42	39	42	37	77	53	40	38	65	39	41	42	45	31	56	29	85	49	61	48	46	45	43	82	65	58
0.110	0.275	50	96	83	48	40	42	31	46	47	40	132	36	41	35	28	37	50	64	31	39	33	78	70	73	43	59	43	116	31	44	28	29	35	45	57	45	39	36	93	40	74	33	31	62	37	33	71	63
0.110	0.300	37	50	60	40	63	62	28	56	42	47	40	30	35	33	36	54	32	50	64	36	40	41	34	68	31	50	38	33	46	71	40	77	52	41	38	31	66	41	44	38	49	49	33	42	65	89	78	42
0.120	0.025	286	282	276	284	276	275	273	278	286	279	278	281	281	284	278	287	283	277	280	273	279	281	284	288	277	282	267	271	270	287	285	276	286	284	285	281	276	277	277	277	283	272	290	281	271	276	286	298
0.120	0.050	136	141	143	137	148	143	144	154	136	151	139	139	138	140	145	141	145	139	149	144	149	144	144	143	149	146	141	137	140	141	142	139	141	141	144	141	142	151	145	145	146	144	146	149	142	139	141	139
0.120	0.075	100	98	95	91	94	94	107	102	101	96	99	101	97	96	102	106	96	97	102	95	92	96	98	124	96	99	98	97	96	94	103	87	102	96	93	96	93	92	95	93	97	102	98	89	106	99	96	89
0.120	0.100	82	76	99	73	78	77	72	72	71	79	74	71	73	74	72	79	77	74	77	73	74	76	159	73	78	65	78	71	70	70	72	74	71	71	80	94	80	76	73	78	73	75	76	66	73	69	79	73
0.120	0.125	68	74	63	71	59	68	72	57	81	55	57	54	64	55	64	59	65	64	59	62	63	100	65	54	60	53	55	65	62	63	60	65	58	64	65	84	57	55	65	65	61	56	63	59	60	63	63	60
0.120	0.150	157	52	49	51	59	51	66	52	50	53	54	46	53	55	51	58	50	49	50	47	63	66	83	51	61	58	73	50	57	48	56	74	51	48	53	50	45	61	50	59	50	51	56	47	51	49	58	50
0.120	0.175	41	51	40	45	42	49	51	55	41	53	63	39	49	75	43	44	45	47	40	49	40	42	45	39	46	52	39	42	48	41	42	42	62	50	42	56	39	48	42	47	63	42	67	60	41	43	70	46
0.120	0.200	43	46	35	39	59	37	37	39	85	48	41	38	42	38	39	44	46	40	90	88	45	36	37	44	36	49	39	39	39	42	93	35	48	36	52	36	60	40	54	53	42	38	39	35	44	58	65	41
0.120	0.225	58	44	36	48	58	39	43	50	48	37	40	49	45	29	36	43	41	33	41	63	32	105	43	52	42	37	40	47	40	38	47	45	61	73	49	37	45	53	29	42	43	41	33	35	36	47	34	37
0.120	0.250	32	59	71	38	33	36	42	39	39	51	41	34	64	46	34	38	44	33	43	37	37	51	32	39	35	36	46	32	30	56	36	63	57	30	38	73	37	34	41	48	36	41	37	31	74	45	38	41
0.120	0.275	30	57	30	28	76	47	26	32	43	69	51	31	32	46	28	34	52	72	41	28	30	29	35	36	50	29	42	33	34	49	31	33	54	31	56	49	33	28	65	59	41	64	29	40	41	35	31	31
0.120	0.300	37	38	38	33	42	23	46	52	45	49	42	33	38	29	46	93	48	35	30	35	41	28	36	34	36	29	50	36	75	43	55	73	31	61	39	45	59	57	75	38	50	34	26	49	35	41	31	31
0.130	0.025	258	268	257	252	256	268	258	260	250	262	257	248	269	265	258	255	245	252	268	267	261	258	270	254	264	269	250	262	251	262	247	254	257	257	258	256	261	253	255	260	252	255	256	252	255	263	257	249
0.130	0.050	127	129	134	134	131	134	135	129	133	123	127	130	130	131	133	132	128	125	125	129	127	132	127	135	132	134	129	128	126	126	126	129	127	123	124	123	137	133	133	134	128	128	130	123	126	128	129	142
0.130	0.075	87	88	88	87	91	92	87	87	87	84	94	82	94	90	87	88	92	86	85	86	88	93	90	90	91	90	88	83	88	91	94	93	90	94	82	95	86	88	88	89	88	85	91	89	82	88	87	84
0.130	0.100	66	72	68	72	64	64	67	100	65	67	66	67	78	68	61	68	72	66	68	74	67	66	69	68	70	88	69	68	68	65	73	65	63	68	66	66	68	71	68	73	74	67	68	67	70	63	64	75
0.130	0.125	67	59	54	57	56	59	56	50	54	56	72	59	55	58	52	59	56	55	56	52	50	53	50	51	63	59	55	52	57	53	60	62	51	61	77	60	57	57	59	55	83	50	55	65	130	54	52	66
0.130	0.150	43	46	69	50	49	45	44	50	43	46	44	44	63	45	49	43	45	55	54	44	45	47	65	62	45	56	49	44	45	49	49	41	47	50	44	41	54	47	56	46	49	58	41	47	48	46	59	52
0.130	0.175	36	49	42	44	37	50	37	44	80	48	43	38	42	34	42	42	42	59	43	55	53	40	38	42	39	41	41	48	45	35	42	55	44	37	42	45	35	36	44	50	40	73	39	46	54	40	42	45
0.130	0.200	33	48	31	34	35	35	34	34	42	63	36	34	59	34	41	35	42	53	51	35	55	39	38	43	34	40	41	37	35	71	39	37	31	57	37	38	43	38	36	31	34	51	32	45	35	36	43	34
0.130	0.225	34	33	37	35	30	44	37	35	29	37	31	61	33	35	35	31	30	33	31	32	36	31	51	29	30	34	58	38	51	28	38	30	31	34	41	34	45	33	33	29	29	37	37	73	48	33	40	37
0.130	0.250	32	36	40	51	28	31	35	29	33	28	35	31	47	28	37	54	35	34	44	44	53	43	29	34	36	25	35	27	56	30	39	30	48	29	36	55	46	27	32	49	38	26	29	30	33	34	29	28
0.130	0.275	44	22	30	27	29	30	38	30	44	38	45	26	32	48	36	28	25	30	35	32	27	30	30	43	25	27	24	37	57	24	26	34	30	25	38	32	30	24	46	38	48	45	30	34	37	28	39	43
0.130	0.300	32	51	39	43	30	38	38	27	36	35	25	35	26	29	32	31	36	42	37	35	29	29	55	21	33	28	29	36	37	40	51	26	32	23	36	33	33	19	55	27	29	26	33	23	41	36	28	34
0.140	0.025	237	242	236	239	231	240	243	232	232	235	242	237	242	237	236	238	234	239	248	238	236	235	243	242	238	236	238	232	237	235	233	241	241	238	242	229	235	226	236	234	235	244	243	244	231	234	233	236
0.140	0.050	122	121	123	119	124	124	116	125	122	119	118	114	125	121	119	120	120	119	119	121	118	120	119	121	120	120	117	119	120	118	121	123	119	120	117	122	119	123	126	118	116	123	117	119	122	122	120	121
0.140	0.075	81	83	84	85	89	82	87	81	82	80	82	81	81	83	77	82	91	86	84	80	82	79	80	84	78	77	78	80	83	81	80	80	82	79	82	81	79	79	81	75	82	85	87	80	77	84	85	82
0.140	0.100	63	63	64	59	69	66	59	62	62	62	64	58	71	68	66	60	63	62	63	63	61	61	60	60	57	60	60	62	60	63	61	60	60	60	64	68	64	65	62	64	58	62	60	60	60	69	58	67
0.140	0.125	49	79	46	48	54	48	49	50	55	54	50	48	49	48	54	46	50	54	70	48	51	54	50	52	51	76	48	54	54	89	52	48	46	54	56	49	49	47	50	49	47	50	61	50	51	50	51	55
0.140	0.150	45	44	42	38	44	44	54	41	48	46	40	42	41	49	41	41	42	41	38	42	40	39	41	41	48	45	57	40	43	45	40	42	40	42	40	47	42	51	41	38	45	79	46	51	41	54	43	43
0.140	0.175	34	41	37	41	45	36	48	35	37	40	36	38	40	51	39	39	40	41	35	35	40	56	53	43	38	39	35	39	34	51	38	35	39	34	37	50	37	39	38	40	36	35	41	39	34	35	39	37
0.140	0.200	50	38	35	31	41	32	39	31	32	32	36	35	32	30	37	31	32	33	34	39	48	34	41	35	34	35	32	32	28	50	29	61	31	33	44	48	31	37	39	39	50	37	38	51	33	30	32	35
0.140	0.225	35	32	28	31	25	31	46	29	28	31	37	33	44	31	31	32	51	29	27	33	30	31	34	28	41	29	29	34	52	37	31	32	33	28	28	31	29	29	41	36	37	30	28	36	32	41	29	32
0.140	0.250	27	39	27	28	32	25	31	29	30	31	25	39	32	29	31	27	35	27	33	26	34	45	27	26	28	36	40	26	47	31	54	21	46	39	28	32	39	27	29	25	31	57	30	23	26	22	46	31
0.140	0.275	26	20	24	33	22	26	24	32	27	30	28	27	27	23	24	28	27	25	32	28	21	28	31	85	34	24	29	21	40	22	23	19	25	32	30	28	34	29	22	24	30	28	33	29	27	27	32	28
0.140	0.300	36	41	27	22	28	29	26	27	24	23	36	29	23	20	25	25	38	33	27	25	23	29	30	26	23	40	30	31	19	37	23	27	28	30	33	20	22	30	28	33	24	20	21	24	31	44	30	25
0.150	0.025	222	218	224	226	226	214	226	224	220	219	228	219	219	223	212	226	222	218	220	220	217	217	223	218	220	221	219	223	223	231	218	231	219	215	215	221	222	218	217	224	220	219	220	222	219	223	221	222
0.150	0.050	110	111	106	109	113	117	117	112	111	114	111	114	111	116	108	110	108	107	111	111	111	106	108	116	113	118	114	108	119	110	114	111	112	110	113	116	113	111	116	111	112	111	114	108	118	108	112	109
0.150	0.075	75	77	75	78	74	86	82	75	74	72	76	78	76	79	73	79	71	74	79	72	79	74	80	81	79	81	73	73	73	77	79	76	73	73	73	78	75	77	73	72	76	74	78	75	79	77	74	78
0.150	0.100	58	55	56	59	56	55	56	55	65	58	56	57	63	56	60	56	56	58	57	57	59	57	58	58	58	57	58	59	59	59	56	55	58	56	56	56	61	59	56	56	56	59	59	58	62	54	54	55
0.150	0.125	52	43	47	44	49	47	48	50	55	43	49	55	54	44	51	47	49	45	49	43	47	45	49	49	44	49	48	47	44	49	43	47	46	44	50	45	47	46	46	47	44	48	47	48	50	48	48	46
0.150	0.150	38	41	37	35	38	38	64	38	43	56	43	40	38	42	41	36	69	40	39	38	52	35	52	48	45	38	36	57	46	45	40	47	46	39	40	39	61	40	47	46	37	43	45	39	43	37	39	41
0.150	0.175	35	33	49	36	33	36	34	35	40	37	32	41	36	34	35	37	30	35	33	34	39	30	40	30	39	43	32	34	36	34	32	35	34	39	36	31	33	30	36	34	35	39	58	33	32	39	62	35
0.150	0.200	34	33	31	33	31	43	28	38	37	30	31	36	32	29	29	30	32	47	38	42	39	26	29	33	31	29	33	29	30	35	33	29	31	29	30	33	30	33	29	30	28	36	35	29	33	30	28	31
0.150	0.225	33	35	38	35	32	30	26	34	26	32	33	24	26	25	48	29	28	27	24	33	38	27	31	39	30	28	29	27	38	30	26	33	35	30	30	26	25	28	34	28	38	29	27	27	26	30	39	27
0.150	0.250	33	24	28	29	23	29	25	30	25	47	26	25	30	31	26	24	34	35	24	29	22	27	22	33	24	34	27	25	47	38	24	30	27	22	27	33	35	24	23	37	23	29	28	28	28	40	30	26
0.150	0.275	21	24	26	21	23	33	21	25	28	28	21	28	23	28	24	37	21	21	22	29	21	23	23	21	28	26	30	26	24	22	38	21	27	23	24	39	24	29	26	23	23	27	29	27	22	27	21	24
0.150	0.300	24	23	20	28	29	28	26	22	22	26	20	30	18	19	23	28	24	29	21	20	30	21	19	23	23	28	20	34	25	28	30	21	25	18	28	26	23	27	32	24	22	21	26	21	21	27	26	19
0.160	0.025	206	201	216	203	205	207	207	213	210	204	208	216	206	207	206	205	215	204	211	212	214	210	203	214	204	206	212	203	209	204	206	211	207	206	212	203	206	203	203	207	207	207	206	206	209	217	208	207
0.160	0.050	101	105	105	104	101	106	105	105	104	104	105	102	105	105	106	105	107	102	102	104	107	102	106	102	102	104	104	108	104	103	110	104	110	107	104	100	106	104	104	101	104	104	109	108	103	107	107	105
0.160	0.075	70	67	68	72	70	70	66	71	73	67	69	74	75	69	71	70	70	70	66	70	73	70	72	72	72	66	73	70	69	70	71	71	73	71	68	73	71	70	71	72	71	68	73	74	68	70	68	69
0.160	0.100	53	54	53	52	48	52	54	52	55	59	56	51	57	52	54	56	57	55	52	52	52	52	54	58	51	54	51	57	50	54	52	55	52	55	55	54	53	53	56	54	53	52	56	50	54	57	51	53
0.160	0.125	42	42	42	41	40	44	38	45	42	40	45	45	41	45	41	40	42	46	49	47	42	48	44	43	44	45	42	51	45	45	44	43	44	46	44	48	46	44	47	42	46	45	43	42	44	45	47	49
0.160	0.150	39	34	60	37	37	38	38	41	39	34	41	38	34	38	36	46	36	37	37	34	36	36	38	41	32	42	37	39	34	37	40	36	38	36	42	39	36	40	36	42	39	35	39	44	34	36	52	33
0.160	0.175	30	33	31	31	33	32	30	31	32	32	32	31	31	37	33	44	37	30	36	35	29	31	28	30	34	29	30	32	34	37	33	33	33	31	35	33	31	38	33	34	43	32	37	36	34	37	29	35
0.160	0.200	30	29	30	31	32	31	28	27	31	34	24	31	26	34	35	32	32	45	36	32	29	36	28	27	32	28	25	29	41	29	25	31	26	23	25	25	34	31	28	25	29	28	38	26	28	28	27	28
0.160	0.225	32	27	27	30	25	24	24	41	25	31	28	28	22	23	27	26	24	28	23	28	31	26	27	38	27	24	34	26	25	25	28	27	33	32	28	23	24	29	24	23	25	22	27	29	24	26	40	23
0.160	0.250	22	28	23	30	23	22	30	26	30	23	33	22	24	38	22	25	24	25	26	21	43	27	27	25	24	22	23	28	21	23	23	25	24	24	26	26	24	21	28	26	21	31	25	23	21	35	21	23
0.160	0.275	22	31	22	21	27	19	20	19	27	27	25	25	21	24	25	27	23	25	28	24	28	20	23	22	30	21	20	25	18	21	24	19	27	22	21	26	42	29	22	20	48	25	26	22	25	23	23	34
0.160	0.300	19	29	20	37	25	21	21	24	21	22	17	28	22	23	24	41	25	22	21	22	26	20	22	27	23	19	23	26	19	23	29	19	21	28	18	20	20	17	18	25	20	23	24	21	20	25	25	22
0.170	0.025	196	193	196	199	186	196	195	193	197	192	196	187	190	193	190	201	200	197	196	189	201	198	200	197	186	197	190	201	194	195	193	196	199	194	194	193	197	202	197	204	194	194	189	193	193	197	192	195
0.170	0.050	95	97	96	98	98	97	98	100	98	95	97	100	96	96	96	98	99	97	97	98	98	96	99	93	99	99	93	97	94	98	97	98	93	96	99	96	100	99	95	95	98	98	105	97	101	96	95	97
0.170	0.075	67	71	65	65	65	66	64	66	64	70	65	65	66	65	67	66	64	64	65	65	66	66	68	73	65	69	64	67	64	66	67	68	66	64	65	64	66	64	65	67	63	70	64	66	65	65	66	70
0.170	0.100	51	52	51	51	49	49	49	47	50	50	51	51	51	50	51	50	53	48	53	48	49	55	53	48	51	47	50	49	52	53	49	52	49	48	52	49	49	52	48	52	50	50	55	48	49	48	50	50
0.170	0.125	41	43	40	41	39	42	42	40	39	46	39	49	38	38	40	42	42	41	41	38	50	37	42	39	48	40	39	41	40	41	39	40	38	40	41	39	40	43	43	40	39	45	41	42	42	42	39	38
0.170	0.150	33	35	30	35	33	32	33	30	36	34	37	34	35	36	33	33	36	34	35	35	36	36	36	36	40	34	31	34	32	38	36	36	35	34	34	37	35	34	36	34	33	38	32	33	37	33	32	31
0.170	0.175	30	35	29	34	30	31	30	28	27	41	29	30	30	29	30	29	32	31	28	29	33	31	38	27	26	28	27	32	31	31	29	30	34	32	26	29	31	30	30	29	31	33	31	31	31	36	32	27
0.170	0.200	29	26	30	41	26	29	29	24	25	29	28	29	25	33	30	24	25	26	25	27	25	25	28	24	26	39	27	29	31	25	26	33	23	25	26	26	28	27	25	37	29	24	27	26	32	27	24	36
0.170	0.225	26	26	27	27	25	20	24	27	28	26	22	25	29	26	20	21	23	23	24	26	25	25	22	23	27	32	23	22	27	30	24	26	30	25	27	22	33	24	24	22	24	26	26	24	24	23	26	31
0.170	0.250	20	19	22	27	21	22	32	19	24	26	23	25	25	25	21	20	23	20	23	23	24	22	23	21	23	27	21	19	19	21	24	29	29	25	26	29	24	20	24	21	20	23	19	21	22	29	20	21
0.170	0.275	20	20	24	23	21	22	19	20	25	19	25	22	21	21	21	26	17	19	19	16	27	19	19	23	18	18	33	20	21	19	21	27	25	20	22	22	19	20	25	23	21	20	22	19	20	22	18	34
0.170	0.300	17	18	17	21	21	30	20	25	18	20	20	20	21	26	21	22	20	19	24	24	19	16	21	20	27	30	30	26	22	18	20	17	19	20	17	17	35	21	18	21	19	16	18	20	17	18	19	19
0.180	0.025	187	185	179	182	178	181	184	182	183	185	182	179	182	183	182	185	189	182	185	184	186	178	180	180	181	183	190	182	182	185	181	184	181	180	187	182	179	181	181	178	183	180	185	184	192	184	186	183
0.180	0.050	91	93	94	93	94	92	93	87	94	89	93	92	91	92	94	95	90	90	96	95	93	92	92	90	93	92	91	93	91	91	93	88	89	93	92	99	94	94	95	87	92	89	89	92	93	93	90	90
0.180	0.075	62	64	62	60	66	64	63	61	63	59	60	65	60	63	65	66	60	62	66	62	67	63	64	60	68	65	64	61	65	60	62	62	61	62	61	61	64	61	61	62	63	63	61	60	63	63	61	61
0.180	0.100	49	51	46	47	48	48	49	46	46	47	47	49	50	48	48	44	48	47	48	46	48	49	46	45	46	48	46	46	48	46	48	58	46	48	47	51	48	47	46	47	49	48	50	49	46	46	46	45
0.180	0.125	37	39	37	37	37	37	39	36	37	35	36	38	45	37	39	39	38	38	43	42	38	38	36	46	37	38	37	38	38	37	37	41	37	38	44	36	38	38	38	40	39	37	37	40	36	48	37	37
0.180	0.150	31	32	31	36	32	31	31	32	31	33	33	32	34	34	34	32	34	32	33	30	32	35	35	33	30	31	34	30	35	32	36	33	32	33	33	30	36	32	31	35	31	34	34	33	32	31	37	33
0.180	0.175	28	28	25	28	31	39	28	29	31	29	28	30	36	29	29	26	27	27	29	27	29	38	28	29	29	34	28	29	28	24	26	27	31	27	28	27	28	26	32	33	32	27	27	28	28	26	28	28
0.180	0.200	31	30	29	22	23	30	36	25	25	25	23	25	29	24	25	26	26	24	27	27	22	25	24	25	23	26	25	27	26	28	29	34	42	30	26	23	22	27	30	23	22	25	23	25	27	22	24	26
0.180	0.225	26	30	20	19	21	23	25	23	23	27	22	21	22	20	27	25	22	28	22	24	28	22	23	25	27	23	21	26	35	20	21	22	25	22	22	19	22	19	21	22	35	25	24	23	21	21	22	22
0.180	0.250	21	22	20	31	22	24	21	20	21	18	20	20	29	18	19	19	23	25	23	21	38	23	27	19	22	22	21	20	23	22	22	22	21	19	22	26	24	20	21	21	18	24	21	21	21	21	20	23
0.180	0.275	23	25	21	25	16	21	21	16	20	26	23	21	22	19	16	22	24	17	23	16	16	23	19	22	29	26	15	17	18	28	19	23	20	17	18	18	21	19	25	17	18	23	17	27	19	25	17	17
0.180	0.300	19	18	16	16	17	18	18	19	20	18	20	21	19	16	19	19	23	17	20	16	22	24	17	16	15	19	21	16	20	21	14	19	18	22	19	19	19	31	17	19	18	15	18	19	17	22	18	20
0.190	0.025	176	174	170	178	172	177	178	173	168	176	172	171	173	178	175	175	170	166	178	173	170	170	173	172	170	179	171	165	171	173	178	172	170	175	175	167	172	172	172	172	174	175	175	168	183	171	174	175
0.190	0.050	87	87	86	90	87	88	90	90	85	88	86	91	86	87	86	86	86	91	87	89	87	88	92	88	88	85	88	93	87	87	86	86	85	86	88	86	88	86	83	88	86	84	90	83	87	87	86	88
0.190	0.075	59	57	56	64	63	57	58	56	59	58	59	58	59	58	62	61	57	58	60	58	56	58	59	59	57	63	60	59	59	58	58	59	58	58	58	58	60	58	61	56	56	61	57	54	57	59	58	58
0.190	0.100	43	41	42	48	43	45	45	44	46	45	44	44	43	44	43	45	43	44	44	42	45	44	44	44	45	44	42	44	45	44	45	44	43	44	44	45	47	44	44	45	47	43	45	43	44	42	47	44
0.190	0.125	34	36	35	36	35	37	42	36	34	35	34	36	37	37	35	34	37	35	37	36	37	44	44	37	35	36	35	35	36	43	36	35	38	37	35	36	36	35	37	35	36	37	35	36	35	35	35	35
0.190	0.150	33	30	28	29	30	30	28	29	29	29	31	33	29	30	32	27	33	30	31	31	31	32	31	31	30	29	30	30	32	31	33	32	31	28	30	29	30	31	29	31	31	31	32	29	31	30	32	29
0.190	0.175	28	29	25	27	25	26	29	30	26	26	26	32	25	27	27	25	26	24	28	27	28	27	24	26	25	26	25	26	29	30	25	26	24	25	28	26	26	24	25	29	25	25	23	26	27	24	24	24
0.190	0.200	24	22	24	23	22	26	26	22	21	24	28	29	25	23	22	22	23	23	23	23	24	23	24	22	30	23	26	26	22	31	24	21	24	24	23	24	24	22	22	21	24	22	23	21	30	34	25	21
0.190	0.225	18	23	25	24	22	19	23	22	23	21	21	20	29	25	20	22	24	21	21	23	23	26	19	19	20	21	20	21	18	22	21	21	21	21	21	21	22	25	21	22	23	21	23	19	23	18	24	20
0.190	0.250	18	19	21	18	20	27	26	22	17	20	21	19	24	20	21	21	20	19	24	21	27	17	25	23	20	20	18	18	22	18	17	19	22	21	20	18	17	18	18	18	21	18	19	20	22	25	20	19
0.190	0.275	23	22	19	20	16	17	21	23	28	19	20	24	19	20	19	25	24	17	21	19	20	19	19	17	17	17	22	27	17	21	19	24	32	21	22	16	20	19	20	18	16	17	19	18	19	17	20	19
0.190	0.300	18	16	22	18	22	20	17	16	16	14	20	17	17	18	17	22	21	20	15	17	21	18	18	17	20	16	18	15	14	16	15	16	16	16	22	16	17	25	16	23	17	16	20	17	15	16	20	16
0.200	0.025	162	165	163	170	165	163	169	166	164	163	157	166	158	160	162	161	163	160	163	161	163	168	161	169	162	162	164	163	159	163	165	167	159	170	157	166	160	154	165	165	162	162	158	164	165	167	169	160
0.200	0.050	84	82	86	82	85	82	85	82	82	82	83	83	80	86	83	83	83	84	82	82	82	81	83	82	82	83	84	82	82	81	84	79	83	82	85	82	85	80	81	85	81	81	81	86	81	81	81	84
0.200	0.075	55	56	57	58	58	56	55	55	55	56	53	56	58	58	54	53	55	53	56	55	55	56	55	55	54	56	57	55	58	58	57	53	56	56	56	56	56	58	57	57	55	55	56	54	56	56	54	54
0.200	0.100	41	42	43	42	42	39	40	43	43	42	43	42	41	41	41	44	42	41	44	41	43	40	41	42	39	42	43	41	41	41	42	41	41	41	43	44	43	43	41	42	40	42	43	40	42	45	43	44
0.200	0.125	35	34	36	35	33	33	32	34	32	35	36	34	36	35	35	34	34	34	32	32	32	34	32	34	32	36	35	35	35	34	35	33	35	31	32	35	34	32	35	33	36	35	35	36	34	34	34	33
0.200	0.150	31	29	29	27	28	34	27	28	30	28	30	26	29	30	29	28	26	27	30	27	27	30	29	28	29	27	31	30	28	30	40	28	29	30	30	30	28	28	28	30	29	29	27	30	28	29	30	29
0.200	0.175	27	25	28	30	27	25	26	28	25	30	25	25	32	24	25	23	24	25	24	24	24	24	29	23	26	25	26	25	25	28	25	25	26	24	23	25	25	27	24	24	26	24	25	25	25	23	26	23
0.200	0.200	23	23	26	22	20	24	22	29	22	23	21	24	24	35	22	21	22	22	21	27	22	29	24	22	25	20	20	26	22	22	20	22	20	23	22	22	21	21	26	22	22	23	23	21	22	23	27	20
0.200	0.225	18	20	22	19	20	21	19	21	21	19	18	23	21	21	19	20	22	17	21	24	19	21	20	18	21	20	18	19	22	18	21	19	17	18	19	21	25	22	19	19	20	23	21	19	20	21	19	20
0.200	0.250	16	17	21	21	17	20	17	19	19	17	16	26	22	17	19	17	18	18	20	24	18	20	20	22	18	17	17	31	18	18	19	17	22	18	21	23	16	19	16	19	22	17	18	21	19	20	22	17
0.200	0.275	18	18	19	22	25	16	20	15	19	16	17	16	20	22	18	15	21	19	18	17	16	17	20	18	20	16	17	20	17	15	18	17	17	19	21	17	17	17	21	19	18	18	21	15	15	16	27	15
0.200	0.300	23	17	15	15	21	15	15	16	17	18	15	15	15	16	14	19	13	16	16	19	15	18	19	15	21	20	13	16	17	16	27	14	17	13	15	15	16	13	17	14	13	13	22	15	19	14	16	28
[truncated: 52 more columns]
