# Supplementary material for: Ecological feedback in quorum-sensing microbial populations can induce heterogeneous production of autoinducers
Source: eLife. 2017 Jul 25;6:e25773. doi: 10.7554/eLife.25773 (PMC5526673; doi:10.7554/eLife.25773)
Supplement: Figure 3—source data 2. — DOI: http://dx.doi.org/10.7554/eLife.25773.012 [file elife-25773-fig3-data2.zip › Figure_3B_mean.dat]

# Datafile for Figure 3B
# Columns are: lambda	kappa	average T_abs
# with lambda = response probability, kappa = amplitude of upregulation, T_abs = time to absorbing state
0.005	0.025	18476
0.005	0.05	86254
0.005	0.075	200000
0.005	0.1	500000
0.005	0.125	200000
0.005	0.15	200000
0.005	0.175	200000
0.005	0.2	200000
0.005	0.225	200000
0.005	0.25	200000
0.005	0.275	200000
0.005	0.3	200000
0.01	0	500
0.01	0.025	5995
0.01	0.05	13236
0.01	0.075	124936
0.01	0.1	494235
0.01	0.125	200000
0.01	0.15	200000
0.01	0.175	200000
0.01	0.2	200000
0.01	0.225	200000
0.01	0.25	200000
0.01	0.275	200000
0.01	0.3	200000
0.015	0	500
0.015	0.025	3407.85
0.015	0.05	4910.4
0.015	0.075	31245
0.015	0.1	304165
0.015	0.125	198602
0.015	0.15	200000
0.015	0.175	200000
0.015	0.2	200000
0.015	0.225	200000
0.015	0.25	200000
0.015	0.275	200000
0.015	0.3	200000
0.02	0	500
0.02	0.025	2322.5
0.02	0.05	2647.9
0.02	0.075	10191
0.02	0.1	80855
0.02	0.125	195974
0.02	0.15	198658
0.02	0.175	200000
0.02	0.2	200000
0.02	0.225	200000
0.02	0.25	200000
0.02	0.275	200000
0.02	0.3	200000
0.025	0	500
0.025	0.025	1748.05
0.025	0.05	1408.2
0.025	0.075	4723
0.025	0.1	30460
0.025	0.125	192987
0.025	0.15	198252
0.025	0.175	198602
0.025	0.2	200000
0.025	0.225	200000
0.025	0.25	200000
0.025	0.275	200000
0.025	0.3	200000
0.03	0	500
0.03	0.025	1404.1
0.03	0.05	1111.1
0.03	0.075	2239
0.03	0.1	13697
0.03	0.125	90786
0.03	0.15	182528
0.03	0.175	196732
0.03	0.2	200000
0.03	0.225	200000
0.03	0.25	200000
0.03	0.275	200000
0.03	0.3	200000
0.035	0	500
0.035	0.025	1152.5
0.035	0.05	863.15
0.035	0.075	1557
0.035	0.1	5428
0.035	0.125	21128
0.035	0.15	108912
0.035	0.175	178228
0.035	0.2	200000
0.035	0.225	200000
0.035	0.25	200000
0.035	0.275	200000
0.035	0.3	200000
0.04	0	500
0.04	0.025	976.65
0.04	0.05	704.4
0.04	0.075	1212.5
0.04	0.1	3166
0.04	0.125	12830
0.04	0.15	52842
0.04	0.175	143652
0.04	0.2	194356
0.04	0.225	199188
0.04	0.25	200000
0.04	0.275	200000
0.04	0.3	200000
0.045	0	500
0.045	0.025	846.98
0.045	0.05	632.42
0.045	0.075	1007
0.045	0.1	2587
0.045	0.125	11752
0.045	0.15	50876
0.045	0.175	153998
0.045	0.2	193934
0.045	0.225	200000
0.045	0.25	198544
0.045	0.275	200000
0.045	0.3	200000
0.05	0	500
0.05	0.025	746.74
0.05	0.05	573.24
0.05	0.075	853
0.05	0.1	1969.5
0.05	0.125	10593
0.05	0.15	57952
0.05	0.175	159834
0.05	0.2	193298
0.05	0.225	198246
0.05	0.25	200000
0.05	0.275	200000
0.05	0.3	200000
0.055	0	500
0.055	0.025	641.9
0.055	0.05	445.2
0.055	0.075	632.9
0.055	0.1	1825.3
0.055	0.125	6994
0.055	0.15	31776
0.055	0.175	101416
0.055	0.2	176130
0.055	0.225	199318
0.055	0.25	198454
0.055	0.275	200000
0.055	0.3	200000
0.06	0	500
0.06	0.025	568.1
0.06	0.05	410.24
0.06	0.075	565.5
0.06	0.1	1209.3
0.06	0.125	3632
0.06	0.15	12919
0.06	0.175	54972
0.06	0.2	136596
0.06	0.225	174840
0.06	0.25	196182
0.06	0.275	200000
0.06	0.3	200000
0.065	0	500
0.065	0.025	506.96
0.065	0.05	353.2
0.065	0.075	436.5
0.065	0.1	902.1
0.065	0.125	1745.4
0.065	0.15	5327.5
0.065	0.175	17706
0.065	0.2	47574
0.065	0.225	116656
0.065	0.25	162302
0.065	0.275	187514
0.065	0.3	195268
0.07	0	500
0.07	0.025	446.32
0.07	0.05	295.62
0.07	0.075	357.5
0.07	0.1	526.5
0.07	0.125	951.6
0.07	0.15	2071.3
0.07	0.175	4583
0.07	0.2	10488
0.07	0.225	25948
0.07	0.25	44922
0.07	0.275	105316
0.07	0.3	139100
0.075	0	500
0.075	0.025	392.78
0.075	0.05	263.08
0.075	0.075	272.3
0.075	0.1	305.3
0.075	0.125	575.5
0.075	0.15	860.7
0.075	0.175	1278
0.075	0.2	2562
0.075	0.225	4299
0.075	0.25	7080
0.075	0.275	12882
0.075	0.3	21912
0.08	0	500
0.08	0.025	346.72
0.08	0.05	225.68
0.08	0.075	208.1
0.08	0.1	206.8
0.08	0.125	304.3
0.08	0.15	422.1
0.08	0.175	536
0.08	0.2	794.8
0.08	0.225	1036
0.08	0.25	1571
0.08	0.275	1978.5
0.08	0.3	3625
0.085	0	500
0.085	0.025	284.44
0.085	0.05	182.11
0.085	0.075	158.6
0.085	0.1	188
0.085	0.125	185
0.085	0.15	221
0.085	0.175	309
0.085	0.2	336.8
0.085	0.225	397
0.085	0.25	517.5
0.085	0.275	598
0.085	0.3	677.5
0.09	0	500
0.09	0.025	224.3
0.09	0.05	137.25
0.09	0.075	128
0.09	0.1	116.8
0.09	0.125	132.3
0.09	0.15	144
0.09	0.175	166.5
0.09	0.2	165.5
0.09	0.225	218.4
0.09	0.25	217.6
0.09	0.275	241.2
0.09	0.3	281.6
0.095	0	500
0.095	0.025	149.62
0.095	0.05	91.46
0.095	0.075	73.8
0.095	0.1	75.7
0.095	0.125	78.6
0.095	0.15	77.6
0.095	0.175	83.3
0.095	0.2	91.3
0.095	0.225	97.8
0.095	0.25	108.6
0.095	0.275	110.8
0.095	0.3	111.6
0.1	0	500
0.1	0.025	340.28
0.1	0.05	175.05
0.1	0.075	124.67
0.1	0.1	96.85
0.1	0.125	87.1
0.1	0.15	77.65
0.1	0.175	79.49
0.1	0.2	70.67
0.1	0.225	66.63
0.1	0.25	75.69
0.1	0.275	72.53
0.1	0.3	76.88
0.11	0	500
0.11	0.025	308.49
0.11	0.05	157.49
0.11	0.075	108.41
0.11	0.1	85.01
0.11	0.125	70.38
0.11	0.15	65.56
0.11	0.175	60.02
0.11	0.2	58.39
0.11	0.225	53.45
0.11	0.25	53.13
0.11	0.275	51.11
0.11	0.3	49.27
0.12	0	500
0.12	0.025	280.54
0.12	0.05	142.65
0.12	0.075	97.31
0.12	0.1	75.1
0.12	0.125	63.53
0.12	0.15	55.58
0.12	0.175	50.39
0.12	0.2	46.28
0.12	0.225	43.96
0.12	0.25	44.1
0.12	0.275	40.41
0.12	0.3	40.44
0.13	0	500
0.13	0.025	257.95
0.13	0.05	130.14
0.13	0.075	88.34
0.13	0.1	68.57
0.13	0.125	57.49
0.13	0.15	48.91
0.13	0.175	43.88
0.13	0.2	41.56
0.13	0.225	36.9
0.13	0.25	37.84
0.13	0.275	33.52
0.13	0.3	32.85
0.14	0	500
0.14	0.025	238.43
0.14	0.05	120.42
0.14	0.075	82.09
0.14	0.1	62.55
0.14	0.125	51.93
0.14	0.15	44.36
0.14	0.175	40.43
0.14	0.2	37.1
0.14	0.225	32.93
0.14	0.25	31.52
0.14	0.275	30.24
0.14	0.3	28.99
0.15	0	500
0.15	0.025	220.92
0.15	0.05	112.08
0.15	0.075	76.01
0.15	0.1	57.73
0.15	0.125	47.33
0.15	0.15	42.07
0.15	0.175	36.21
0.15	0.2	32.5
0.15	0.225	30
0.15	0.25	28.69
0.15	0.275	26.46
0.15	0.3	24.3
0.16	0	500
0.16	0.025	207.3
0.16	0.05	104.76
0.16	0.075	70.33
0.16	0.1	53.97
0.16	0.125	43.8
0.16	0.15	38.4
0.16	0.175	32.87
0.16	0.2	29.93
0.16	0.225	27.72
0.16	0.25	25.11
0.16	0.275	24.41
0.16	0.3	22.76
0.17	0	500
0.17	0.025	194.2
0.17	0.05	97.62
0.17	0.075	66.08
0.17	0.1	50.15
0.17	0.125	40.81
0.17	0.15	34.74
0.17	0.175	30.69
0.17	0.2	27.73
0.17	0.225	24.98
0.17	0.25	23.06
0.17	0.275	22.26
0.17	0.3	20.5
0.18	0	500
0.18	0.025	182.74
0.18	0.05	92
0.18	0.075	62.57
0.18	0.1	47.46
0.18	0.125	38.64
0.18	0.15	32.59
0.18	0.175	28.87
0.18	0.2	25.83
0.18	0.225	23.8
0.18	0.25	22.3
0.18	0.275	20
0.18	0.3	18.72
0.19	0	500
0.19	0.025	173.28
0.19	0.05	87.22
0.19	0.075	58.79
0.19	0.1	44.36
0.19	0.125	36.25
0.19	0.15	30.6
0.19	0.175	26.51
0.19	0.2	24.24
0.19	0.225	21.87
0.19	0.25	20.32
0.19	0.275	19.47
0.19	0.3	17.6
0.2	0	500
0.2	0.025	163.79
0.2	0.05	82.57
0.2	0.075	55.74
0.2	0.1	42.1
0.2	0.125	34.28
0.2	0.15	28.95
0.2	0.175	25.14
0.2	0.2	23.06
0.2	0.225	20.35
0.2	0.25	19.34
0.2	0.275	17.94
0.2	0.3	16.78
