# Supplementary material for: Ecological feedback in quorum-sensing microbial populations can induce heterogeneous production of autoinducers
Source: eLife. 2017 Jul 25;6:e25773. doi: 10.7554/eLife.25773 (PMC5526673; doi:10.7554/eLife.25773)
Supplement: Figure 3—source data 2. — DOI: http://dx.doi.org/10.7554/eLife.25773.012 [file elife-25773-fig3-data2.zip › Figure_3C.dat]

# Datafile for Figure 3C 
# lambda = 0.05
# 1st column: lambda (response probability)
# all other columns: variance at long times for each group
# nan = no value recorded/steady state too unstable to record a value
2.000000000000000042e-03 2.572219379250000591e-04 2.428649554500000125e-04 2.485204340249999805e-04 3.052801487500000064e-04 2.633060580500000175e-04 2.945810697499999693e-04 2.640660379499999428e-04 2.992162834999999950e-04 2.593136267500000458e-04 3.104502970499999786e-04 2.665259195000000531e-04 2.296189942749999886e-04 2.566607541249999944e-04 2.164810498499999990e-04 3.089775571499999568e-04 3.147276065000000132e-04 2.491272640000000041e-04 2.961065843749999694e-04 2.699818292249999471e-04 2.640198139249999836e-04 2.277295418499999827e-04 2.721103277999999755e-04 2.790362100000000041e-04 3.367090745000000051e-04 3.669624274999999463e-04 2.841128163999999509e-04 2.542598059999999840e-04 2.265173888250000020e-04 2.220395515250000063e-04 2.135191879249999836e-04 3.241793322499999879e-04 2.703096073750000023e-04 1.778705019499999867e-04 2.859833952250000417e-04 2.508936167500000003e-04 3.225530555500000381e-04 2.195935199250000493e-04 2.234198071999999940e-04 2.191379326749999751e-04 1.805306717749999745e-04 2.696396475000000263e-04 3.212285555000000113e-04 2.631961817500000247e-04 2.881472507500000189e-04 2.085892135999999834e-04 3.190398224249999751e-04 2.439142214499999894e-04 2.831479379999999701e-04 2.617693776749999645e-04 3.986956786250000161e-04 3.584928657499999788e-04 2.619090684999999998e-04 1.807303584000000119e-04 2.259751345000000087e-04 3.154359120500000086e-04 2.444554055250000037e-04 2.989324022499999277e-04 1.887360707000000030e-04 2.929162095000000291e-04 2.390559462000000051e-04 1.880619078249999891e-04 2.370050281250000079e-04 3.198963206249999264e-04 2.364546826249999656e-04 3.150735867499999563e-04 2.520889441999999542e-04 2.350650217999999969e-04 1.905603643750000264e-04 3.448169525000000023e-04 2.630782288249999953e-04 2.335394591000000155e-04 2.434579499250000257e-04 3.069433792500000078e-04 2.759866591999999620e-04 2.482934174750000070e-04 2.289284595250000161e-04 2.521890482500000179e-04 2.351784010749999841e-04 2.150660652499999871e-04 2.331459573499999795e-04 2.960006308750000119e-04 2.427206195250000199e-04 2.698032627499999175e-04 2.580828752999999882e-04 2.368351180750000184e-04 3.071698350000000104e-04 2.433421878749999969e-04 2.108486443500000036e-04 3.192334862000000039e-04 3.564497647499999819e-04 2.284472605749999759e-04 2.352869588499999925e-04 2.250501114999999832e-04 2.128555376999999977e-04 2.324678892250000119e-04 3.188024187499999816e-04 2.076872932499999858e-04 2.710990947500000153e-04 2.597011506000000127e-04 2.368326992250000017e-04
4.000000000000000083e-03 9.769109962499999186e-04 1.116369163999999864e-03 9.203381244999999733e-04 8.882442145000000663e-04 9.605172002499999919e-04 9.424904839999999470e-04 1.034546625500000006e-03 9.047963322500000025e-04 9.509179047500000877e-04 9.097847750000000091e-04 1.114690125750000035e-03 1.021680338249999912e-03 9.627714540000000985e-04 1.186928911249999791e-03 1.076408963249999998e-03 9.075001519999999298e-04 9.860878344999999927e-04 1.043328696750000194e-03 1.156401946249999840e-03 1.048588857249999973e-03 1.015740230250000058e-03 1.110719122249999866e-03 1.000696759250000031e-03 1.100724175750000030e-03 1.088654037499999947e-03 1.071030334750000014e-03 1.051997266000000066e-03 1.075222679000000132e-03 1.017651504249999887e-03 1.132215014999999941e-03 9.293528355000000652e-04 9.933256122500000278e-04 1.146109771249999819e-03 1.001266084999999882e-03 1.046013291500000070e-03 1.021283522750000188e-03 9.987861595000000012e-04 1.074978705499999871e-03 9.532530602500000191e-04 1.020284960000000058e-03 9.462337592500001020e-04 1.058523940250000054e-03 8.943543550000000817e-04 9.018447642500000434e-04 9.757024564999999686e-04 1.012559105999999908e-03 1.151818144749999946e-03 9.611508465000000037e-04 1.099598684250000001e-03 1.017829031250000026e-03 9.791882755000001770e-04 1.113938891500000205e-03 1.058976599500000091e-03 1.006834207749999783e-03 1.022585756499999913e-03 1.047281299249999947e-03 9.849078360000000556e-04 1.032822957250000050e-03 1.062602310249999901e-03 1.020519415249999864e-03 1.264519560249999794e-03 1.018701227500000070e-03 9.237147100000000490e-04 1.157708212499999932e-03 9.208736804999999954e-04 1.012093414000000231e-03 1.172358880000000034e-03 1.078732436000000208e-03 9.736723407500001270e-04 9.842606757500000497e-04 1.024698711249999970e-03 1.146127594500000050e-03 1.020771646750000088e-03 1.061594166999999889e-03 9.915719039999999762e-04 9.379211552500000106e-04 1.006745146250000037e-03 9.381182837500001053e-04 1.055788650999999780e-03 9.600205647499999257e-04 1.062008741750000099e-03 1.103756551249999865e-03 1.033562937750000070e-03 1.030662884749999940e-03 1.115646585250000024e-03 1.031304791250000014e-03 9.924814512499999589e-04 8.905484030000000283e-04 9.871776215000000083e-04 1.129297639000000075e-03 1.060949489000000048e-03 1.064887657749999904e-03 9.853310927500000520e-04 1.091903896749999965e-03 1.024364328499999819e-03 8.633565484999999960e-04 1.023636670249999893e-03 1.096841380749999980e-03 1.013736830500000042e-03 1.044586567250000136e-03
6.000000000000000125e-03 2.273795664999999841e-03 2.248207247499999992e-03 2.320622179999999764e-03 2.548110688500000200e-03 2.489988517499999721e-03 2.157574132499999898e-03 2.199878952999999825e-03 2.021931987000000208e-03 2.257461820249999970e-03 2.171548441499999895e-03 2.125415230249999912e-03 2.292373378499999899e-03 2.314123415000000038e-03 2.302504527500000200e-03 2.386194324999999904e-03 2.236975765000000400e-03 2.271532900000000025e-03 2.201318259999999680e-03 2.277390585000000061e-03 2.144129539999999837e-03 2.216059602499999802e-03 2.109732486750000129e-03 2.344704929999999726e-03 2.265359465000000086e-03 2.193874140000000045e-03 2.300454512499999857e-03 2.335477270000000088e-03 2.161147155000000229e-03 2.266746975000000046e-03 2.325956082500000004e-03 2.214580932499999807e-03 2.207806944499999570e-03 2.129657309999999706e-03 2.482070469750000032e-03 2.186863129999999742e-03 2.157452601500000223e-03 2.163708163000000080e-03 2.248133140000000123e-03 2.342366293999999498e-03 2.394183390000000425e-03 2.321527427500000122e-03 2.245835177500000220e-03 2.447643190999999885e-03 2.273705151499999608e-03 2.285544222499999358e-03 2.211974128999999716e-03 2.337865134749999955e-03 2.399492579999999448e-03 2.167816660000000326e-03 2.291091914499999906e-03 2.337624779999999871e-03 2.441578809999999603e-03 2.394439012500000543e-03 2.289706839999999972e-03 2.363453282500000124e-03 2.345861509999999563e-03 2.428148240000000541e-03 2.223587462000000282e-03 2.195418337499999931e-03 2.328288732499999864e-03 2.169734899500000078e-03 2.352459159999999681e-03 2.370764832499999957e-03 2.102517765750000229e-03 2.239253680250000069e-03 2.261693252250000351e-03 2.307355362499999719e-03 2.340104791999999840e-03 2.368233052499999977e-03 2.300957782500000302e-03 2.247472597499999922e-03 2.267947196250000384e-03 2.275896507000000051e-03 2.201114561249999709e-03 2.397170139999999991e-03 2.271593444999999659e-03 2.257145275000000100e-03 2.114353472499999869e-03 2.398571987500000124e-03 2.272218917000000133e-03 2.275730371499999714e-03 2.251582619999999927e-03 2.257187712500000314e-03 2.355071139999999688e-03 2.578211320000000414e-03 2.298563862250000128e-03 2.168180567500000138e-03 2.452248045000000008e-03 2.225762417499999903e-03 2.161975354999999890e-03 2.189132109750000204e-03 2.233228590250000214e-03 2.331423652250000107e-03 2.374611139999999870e-03 2.295975602499999990e-03 2.404586327499999999e-03 2.272412475000000400e-03 2.310654567500000211e-03 2.267397994999999916e-03 2.267366062250000119e-03
8.000000000000000167e-03 3.909723387499999467e-03 4.247028182500000269e-03 4.184723652499999780e-03 3.957734902500000158e-03 3.951052545000000027e-03 4.052569272500000652e-03 4.303027132500000622e-03 3.886341772499999920e-03 3.822038969999999852e-03 4.209516955000000039e-03 3.823526434999999831e-03 3.763015842499999649e-03 3.742469462500000107e-03 4.126325497499999662e-03 3.748972694999999980e-03 3.958527577499999957e-03 3.919259807500000484e-03 4.037460935000000695e-03 4.163304149999999884e-03 4.094064720000000282e-03 3.996169969999999530e-03 4.081252494999999814e-03 4.042485852500000455e-03 3.849003974999999720e-03 3.967096162500000252e-03 4.102369242499999923e-03 4.239122765000000528e-03 4.074207737500000134e-03 4.051740244999999310e-03 4.057964810000000075e-03 4.261086219999999855e-03 3.898351372499999582e-03 3.878104549999999810e-03 3.828649500000000112e-03 3.938597634999999909e-03 4.097434289999999334e-03 3.852547454999999919e-03 3.990265417499999634e-03 4.150999712499999807e-03 4.166159147500000069e-03 3.973728662500000328e-03 4.009377655000000151e-03 4.135382722499999879e-03 3.990856665000000469e-03 4.069394277500000025e-03 4.005718090000000633e-03 4.074367619999999870e-03 3.965917499999999964e-03 4.108831572499999953e-03 3.930643882500000318e-03 3.906415182500000242e-03 4.188342085000000374e-03 4.247166370000000392e-03 3.980515449999999511e-03 4.038641979999999486e-03 3.916766612499999849e-03 4.040399337500000243e-03 4.178946037499998989e-03 3.935657377500000401e-03 4.097192504999999652e-03 3.876015259999999844e-03 4.099109440000000062e-03 3.945202597500000082e-03 4.249478144999999964e-03 4.086810807499999774e-03 4.149343104999999796e-03 3.929985297499999884e-03 4.117253149999999806e-03 3.938100914999999314e-03 3.924532294999999796e-03 3.890594854999999876e-03 4.167037772500000771e-03 3.902291617500000358e-03 4.153395130000001045e-03 4.086659480000000115e-03 3.856007982500000465e-03 3.701448417499999827e-03 4.034920742499999852e-03 3.896367972499999773e-03 4.175674485000000109e-03 4.071306020000000150e-03 3.960994629999999884e-03 3.885899714999999695e-03 4.036991412499999626e-03 3.730002812500000063e-03 4.062411570000000471e-03 4.065322112500000321e-03 4.129473629999999909e-03 3.912234710000000310e-03 4.133536034999999581e-03 4.059133454999999842e-03 3.881695967499999931e-03 3.930253475000000142e-03 3.998145477500000301e-03 4.022552837500000325e-03 3.997865419999999809e-03 3.863700810000000093e-03 4.195756765000000117e-03 4.006899622499999862e-03 3.975772857499999639e-03
1.000000000000000021e-02 6.297024082499999911e-03 6.431650067500000074e-03 5.866188825000000218e-03 6.246417154999999582e-03 6.403944537500000193e-03 6.358699279999999524e-03 6.131355725000000798e-03 6.441430462499999829e-03 6.302841815000000646e-03 6.133971360000000511e-03 6.390668859999999556e-03 6.561895432500000104e-03 5.964325344999999411e-03 6.304496717499999230e-03 6.487358412499999796e-03 6.177102502500000231e-03 6.059832000000000239e-03 6.196812639999999504e-03 6.072679797499999296e-03 6.010070607499999260e-03 6.308366479999999964e-03 6.060940707500000330e-03 6.189802552500000069e-03 6.282637584999999601e-03 6.358348574999999649e-03 6.013017532500000532e-03 6.113350164999999808e-03 5.966822037499999731e-03 6.148737477499999216e-03 6.446438490000000292e-03 6.422471950000000450e-03 6.116559067500000092e-03 6.284180577499999532e-03 6.074688127500000104e-03 6.161145899999999689e-03 6.248326777500000373e-03 6.360651377500000161e-03 6.313005449999999942e-03 6.312793982499999464e-03 5.995146179999999957e-03 5.955227517499999887e-03 6.209853027500000094e-03 6.323208875000000707e-03 6.158491352500000855e-03 6.204855169999999760e-03 6.635585459999999297e-03 6.211298192499999961e-03 6.181437437499999465e-03 6.248704614999999601e-03 6.394828132499999658e-03 5.948972187500000189e-03 6.250788317499999559e-03 6.166108035000000299e-03 6.121878029999999749e-03 5.913768377500000679e-03 6.177200507500000236e-03 6.284386299999999113e-03 6.287373244999999201e-03 6.098949579999999628e-03 6.262580860000000263e-03 6.143023312500000763e-03 6.414298537500000806e-03 6.484083887500000434e-03 6.586798152500000086e-03 6.205491037500000112e-03 6.070173639999999933e-03 6.367469492499999717e-03 5.958695322499999759e-03 6.524061095000000324e-03 6.017404027499999308e-03 6.105360529999999397e-03 5.837663477499999490e-03 6.125794835000000944e-03 6.257338517499999760e-03 5.825065202500000205e-03 6.236637524999999807e-03 6.257863989999999307e-03 6.087879132500000588e-03 6.159443067500000070e-03 6.209222419999999541e-03 6.256250530000000143e-03 6.131344775000000316e-03 6.080874915000000248e-03 6.094999884999999749e-03 6.044799337500000175e-03 6.030751732500000753e-03 5.908437954999999978e-03 6.097785082499999551e-03 6.176822220000000203e-03 6.143611799999999616e-03 6.168573562499999816e-03 6.568292562499999585e-03 6.238331704999999956e-03 6.233116777500000497e-03 6.592666310000000127e-03 6.092898089999999878e-03 6.340248162500000152e-03 6.470056202500000346e-03 6.247939602499999641e-03 6.087533587499999177e-03
1.200000000000000025e-02 8.765267582500001556e-03 8.670163177500000637e-03 8.783887589999999149e-03 8.826404809999998866e-03 8.982859464999999599e-03 8.988587795000000866e-03 8.841996912500000444e-03 9.034906572499999330e-03 8.899498767500001531e-03 8.896150419999998560e-03 8.956896444999999304e-03 8.659550457499999923e-03 8.972992264999998455e-03 8.859825879999998210e-03 8.886179137500000227e-03 8.982202400000000031e-03 8.771811684999998582e-03 8.851922344999998971e-03 9.038477530000001842e-03 8.819272792500000915e-03 8.729438622499998551e-03 8.561525797500000451e-03 8.813302355000000171e-03 8.811672982499999321e-03 8.601188085000001024e-03 8.839204439999999788e-03 8.825882444999998827e-03 8.709666670000001248e-03 9.217931969999999114e-03 8.691358792499999375e-03 8.724697984999999975e-03 8.682092937500000135e-03 8.579983309999998989e-03 8.863934227500000138e-03 8.641192227499998671e-03 8.795071522500001390e-03 8.540485882500000597e-03 8.767488407499999387e-03 8.990993585000000773e-03 9.055348129999998136e-03 8.883236499999998953e-03 9.099371652500000407e-03 8.841932114999999370e-03 8.629870765000000402e-03 9.011901580000000397e-03 8.745608077500001409e-03 8.864815487500000285e-03 8.519799777499999921e-03 8.922600719999999874e-03 8.942338129999999677e-03 8.910453987500000644e-03 8.849119177499999850e-03 9.148185857499999477e-03 8.982108319999999521e-03 9.003215314999998484e-03 8.846867622499999043e-03 9.034941799999997997e-03 8.901808564999998813e-03 8.700997485000000475e-03 8.836717755000000896e-03 9.017075257499999885e-03 9.208167675000000080e-03 8.970139772499999969e-03 8.647658842500001095e-03 9.045985630000001262e-03 8.556233507500000252e-03 8.887061137499999153e-03 9.005163102500001598e-03 8.772968597499999910e-03 8.364216152499999446e-03 8.898879420000000220e-03 8.881401650000000578e-03 8.708654742500000420e-03 9.009330144999999276e-03 9.055964789999999126e-03 8.817965460000000422e-03 8.857267722499999330e-03 8.786188642500001450e-03 9.065563575000001179e-03 8.896696855000000431e-03 9.207850977499999409e-03 9.024287402500000971e-03 9.041959537499999824e-03 8.717347504999998706e-03 8.809465822500001098e-03 8.943027379999999443e-03 8.873201485000000929e-03 9.258353957499998108e-03 8.613741522499999276e-03 9.445462495000001013e-03 9.054325535000001118e-03 8.608511079999998927e-03 8.728453384999997761e-03 8.543393017500001269e-03 9.188458682500001001e-03 9.023889837500000122e-03 8.822151327499999640e-03 8.822397972499999852e-03 8.855086327500000937e-03 8.820798852500000634e-03
1.400000000000000029e-02 1.158649388500000016e-02 1.230404780249999899e-02 1.229657336500000059e-02 1.172532627499999966e-02 1.210614595250000119e-02 1.196434430249999903e-02 1.166716404499999922e-02 1.224892711250000037e-02 1.237366141250000051e-02 1.219555104750000112e-02 1.167273122750000017e-02 1.180124543249999949e-02 1.237373055250000006e-02 1.185588949750000093e-02 1.202421426000000078e-02 1.230890333999999989e-02 1.219224246499999928e-02 1.173240217500000002e-02 1.224169809499999970e-02 1.223318349999999964e-02 1.204998039750000000e-02 1.207417602999999971e-02 1.166360908250000002e-02 1.175384467749999995e-02 1.214212668749999925e-02 1.191273466500000072e-02 1.223902021750000041e-02 1.192187309750000063e-02 1.227037045500000041e-02 1.192160578000000040e-02 1.191387196749999974e-02 1.193838916000000000e-02 1.186610161999999795e-02 1.152278418500000089e-02 1.229326045999999846e-02 1.174096586499999949e-02 1.218442891750000021e-02 1.206007667749999998e-02 1.220667002249999945e-02 1.208543063000000126e-02 1.228737150750000215e-02 1.217700381999999894e-02 1.197198085499999974e-02 1.258629093500000101e-02 1.217570357250000179e-02 1.216524332249999986e-02 1.211956005999999947e-02 1.218136419250000213e-02 1.177144867999999935e-02 1.194281702750000021e-02 1.232141922749999986e-02 1.210880863499999918e-02 1.163937514500000027e-02 1.204777177999999914e-02 1.229318918499999920e-02 1.199142611000000164e-02 1.175775772750000010e-02 1.203828777249999968e-02 1.200514505250000093e-02 1.211435409250000150e-02 1.186283835250000022e-02 1.220004999500000006e-02 1.193062435250000046e-02 1.184899770250000088e-02 1.196269479500000101e-02 1.201096271750000041e-02 1.190882150749999861e-02 1.168300678750000023e-02 1.195517394749999983e-02 1.157929981499999927e-02 1.192028878750000034e-02 1.134331859249999852e-02 1.192094020749999948e-02 1.160790520249999937e-02 1.218838328249999964e-02 1.155073740749999918e-02 1.220640466249999986e-02 1.263615497000000233e-02 1.222299904500000027e-02 1.211519709499999861e-02 1.202228160500000073e-02 1.197873676749999956e-02 1.222671915749999963e-02 1.159183620999999949e-02 1.185953817500000167e-02 1.219661984249999914e-02 1.167136555250000013e-02 1.186423128250000021e-02 1.209397124499999969e-02 1.152971985250000019e-02 1.216872550250000171e-02 1.235824496500000091e-02 1.207612741500000038e-02 1.141550875000000090e-02 1.225947295499999964e-02 1.194354068500000018e-02 1.205952745750000013e-02 1.210403348500000038e-02 1.176647172000000116e-02 1.220514605499999940e-02
1.600000000000000033e-02 1.584422629999999999e-02 1.550277989499999898e-02 1.496396577499999915e-02 1.593069309750000037e-02 1.580680664500000096e-02 1.545382154999999820e-02 1.562040892499999903e-02 1.543717309999999981e-02 1.568976580000000162e-02 1.554191204999999867e-02 1.531137936500000067e-02 1.521458405000000041e-02 1.542436363250000025e-02 1.554438750000000126e-02 1.539006497499999931e-02 1.515846470749999779e-02 1.546754629250000034e-02 1.554561231500000036e-02 1.604322044999999947e-02 1.547943598499999969e-02 1.590401439999999944e-02 1.570096824999999904e-02 1.555444828000000085e-02 1.527564052500000012e-02 1.555588749749999868e-02 1.536523035500000217e-02 1.586805375249999983e-02 1.579813277000000071e-02 1.563132660000000201e-02 1.590682545249999871e-02 1.549725367499999937e-02 1.580936502500000090e-02 1.545905099999999970e-02 1.588094099999999911e-02 1.557892092749999999e-02 1.553960910000000070e-02 1.521568108250000162e-02 1.561881884750000206e-02 1.538328176250000102e-02 1.512453873249999976e-02 1.534346460749999932e-02 1.575586687499999985e-02 1.508157931999999993e-02 1.569802817499999989e-02 1.510453147500000204e-02 1.517087247250000111e-02 1.512623498500000052e-02 1.519086964999999921e-02 1.602538444999999923e-02 1.509671715499999976e-02 1.549158512500000036e-02 1.514876768750000186e-02 1.569569102499999980e-02 1.549030842499999824e-02 1.561934897999999947e-02 1.532498682499999938e-02 1.556904786499999950e-02 1.525148962000000101e-02 1.538303265750000023e-02 1.517432392750000039e-02 1.547591993749999895e-02 1.545033077500000164e-02 1.551626175749999843e-02 1.568157126249999922e-02 1.532864329999999997e-02 1.538962268000000112e-02 1.518143490999999956e-02 1.512981643250000015e-02 1.537726951499999994e-02 1.546885716250000035e-02 1.498078499500000126e-02 1.544595411749999890e-02 1.555602860249999907e-02 1.563191002500000093e-02 1.521134525249999946e-02 1.529366307750000195e-02 1.563669027500000017e-02 1.591753708750000273e-02 1.532455812500000021e-02 1.491361171500000041e-02 1.543171366000000051e-02 1.460230014250000000e-02 1.522027407750000012e-02 1.555282122499999919e-02 1.603860715000000187e-02 1.514794179000000102e-02 1.515077872000000249e-02 1.602291604999999883e-02 1.540939524499999880e-02 1.600921819499999746e-02 1.532450435749999930e-02 1.558569839999999866e-02 1.562162003500000042e-02 1.543645901000000042e-02 1.557637466499999998e-02 1.551784948749999893e-02 1.542190040999999977e-02 1.507405667500000095e-02 1.531102247499999992e-02 1.543481711249999888e-02
1.799999999999999864e-02 2.002140832499999662e-02 1.886187742500000306e-02 1.944053635000000252e-02 1.924970217500000108e-02 1.942139300000000207e-02 1.891647570000000098e-02 1.953088552500000311e-02 1.920015502500000207e-02 1.961895350000000121e-02 1.977181167500000059e-02 1.939375050000000447e-02 1.892157304999999776e-02 1.971365262500000132e-02 1.958439812499999932e-02 1.907595775000000063e-02 1.938345027500000192e-02 1.937737905000000080e-02 1.878974535000000126e-02 1.887980394999999589e-02 1.988480429999999952e-02 1.920627880000000051e-02 1.949256450000000015e-02 1.972827064999999741e-02 1.916212632500000068e-02 1.920475554999999737e-02 1.908548814999999968e-02 1.925929712499999807e-02 1.969965799999999836e-02 1.934840697499999942e-02 1.931113992499999821e-02 1.958990847500000076e-02 1.949356209999999687e-02 1.922073342499999726e-02 1.868024807500000273e-02 1.907589515000000097e-02 1.918210694999999619e-02 1.918512694999999560e-02 1.934389465000000211e-02 1.973024092499999632e-02 1.952505660000000004e-02 1.931633947499999948e-02 1.939945889999999951e-02 1.937015357500000007e-02 1.946797649999999769e-02 1.900892255000000142e-02 1.904943444999999957e-02 1.965419527499999777e-02 1.925337009999999668e-02 1.891196017499999563e-02 1.910362077499999992e-02 1.903838717499999750e-02 1.966067360000000111e-02 1.912948737500000038e-02 1.936705165000000145e-02 1.941694650000000064e-02 1.964910580000000032e-02 1.921146732500000204e-02 1.864424897499999956e-02 1.937504464999999926e-02 1.937508079999999966e-02 1.871797422499999961e-02 1.945416610000000324e-02 1.911303720000000206e-02 1.925802744999999955e-02 1.873486915000000322e-02 1.928487842499999882e-02 1.979318917499999983e-02 1.954496755000000377e-02 1.891823757499999994e-02 1.895176140000000287e-02 1.971044274999999776e-02 1.959834317500000478e-02 1.964366687500000014e-02 1.930402330000000055e-02 1.960392607500000342e-02 1.964714712499999669e-02 1.913799039999999896e-02 1.899749862499999775e-02 1.901578640000000167e-02 1.961807274999999989e-02 1.953077317500000187e-02 1.960601894999999817e-02 1.936723184999999611e-02 1.921699105000000338e-02 1.926210632499999673e-02 1.959558250000000001e-02 1.963552637499999670e-02 1.919376992499999962e-02 1.935428782500000014e-02 1.913240035000000200e-02 1.923478300000000182e-02 1.960619140000000038e-02 1.897360610000000183e-02 1.944023165000000053e-02 1.926511202499999950e-02 1.950502970000000252e-02 1.943337625000000207e-02 1.945028574999999732e-02 1.921711972499999879e-02 1.936572975000000127e-02
2.000000000000000042e-02 2.343547032499999905e-02 2.335037262500000085e-02 2.352315934999999955e-02 2.371707882499999795e-02 2.381044305000000472e-02 2.365967077500000237e-02 2.321964554999999750e-02 2.347599134999999934e-02 2.374272722500000293e-02 2.363558470000000009e-02 2.366172822500000120e-02 2.346806000000000239e-02 2.311430889999999821e-02 2.361613200000000148e-02 2.356371924999999673e-02 2.336332312500000175e-02 2.369938212499999794e-02 2.336862222500000336e-02 2.383113027500000092e-02 2.338228504999999985e-02 2.345602920000000244e-02 2.359897772499999768e-02 2.369877117500000102e-02 2.332539164999999914e-02 2.309768690000000083e-02 2.335231265000000181e-02 2.307410989999999704e-02 2.347423524999999941e-02 2.348339377500000338e-02 2.384684419999999819e-02 2.279976969999999992e-02 2.356944570000000377e-02 2.446326164999999830e-02 2.403686055000000057e-02 2.379009225000000213e-02 2.369500232500000234e-02 2.287960302500000043e-02 2.354365169999999771e-02 2.337882030000000208e-02 2.357151632499999983e-02 2.321654675000000070e-02 2.323876535000000271e-02 2.333971564999999873e-02 2.327768890000000285e-02 2.326017895000000169e-02 2.343866472500000242e-02 2.369408504999999734e-02 2.347028057499999862e-02 2.360340460000000251e-02 2.403392972500000002e-02 2.357656172500000036e-02 2.384476242499999898e-02 2.379420597499999970e-02 2.378895554999999745e-02 2.296052590000000060e-02 2.394251805000000358e-02 2.340024245000000072e-02 2.383343422499999836e-02 2.336632927499999665e-02 2.356040380000000434e-02 2.357840652499999801e-02 2.383525082499999767e-02 2.359157445000000311e-02 2.310017067500000007e-02 2.372837524999999934e-02 2.398473347499999880e-02 2.408082907500000425e-02 2.365350912499999958e-02 2.373760670000000031e-02 2.330227267499999921e-02 2.407428877500000092e-02 2.373063662500000254e-02 2.308440194999999973e-02 2.347597942499999799e-02 2.357394335000000118e-02 2.313184012500000067e-02 2.346612469999999687e-02 2.291539637500000087e-02 2.382868147499999853e-02 2.429179712500000379e-02 2.396272367499999861e-02 2.301462649999999957e-02 2.317764894999999742e-02 2.385795577500000181e-02 2.351408927500000037e-02 2.318811465000000099e-02 2.366781467500000263e-02 2.392788180000000181e-02 2.386930250000000170e-02 2.376503152499999730e-02 2.328177000000000024e-02 2.377067194999999897e-02 2.306181122499999930e-02 2.418261344999999771e-02 2.376923989999999917e-02 2.359949679999999786e-02 2.406023057499999743e-02 2.342814752500000167e-02 2.395804962500000176e-02 2.379078967500000003e-02
2.199999999999999872e-02 2.799269584999999547e-02 2.829821174999999980e-02 2.863014164999999958e-02 2.808207412499999847e-02 2.707328312500000000e-02 2.799830099999999627e-02 2.840878032500000067e-02 2.743813490000000105e-02 2.813002669999999789e-02 2.885124245000000170e-02 2.737907307499999610e-02 2.776520282499999812e-02 2.837369360000000298e-02 2.803843127500000101e-02 2.809031474999999778e-02 2.830419347500000293e-02 2.752457015000000368e-02 2.752875164999999888e-02 2.833249939999999897e-02 2.834015362500000301e-02 2.833996237499999959e-02 2.823590730000000160e-02 2.805167004999999797e-02 2.791539847500000213e-02 2.803794939999999791e-02 2.848577487500000144e-02 2.831307780000000274e-02 2.800032762500000161e-02 2.822284642499999982e-02 2.818215202500000058e-02 2.768914830000000077e-02 2.782879954999999822e-02 2.785427887499999922e-02 2.856730877500000126e-02 2.801006530000000119e-02 2.815287592500000102e-02 2.828245310000000040e-02 2.811297897500000115e-02 2.848651562500000359e-02 2.813479442499999816e-02 2.813155737500000128e-02 2.805662622500000244e-02 2.805917412500000263e-02 2.851145262499999930e-02 2.842953224999999681e-02 2.746015454999999744e-02 2.870702279999999551e-02 2.840791984999999770e-02 2.804417805000000014e-02 2.796430672499999881e-02 2.873520782500000106e-02 2.917342340000000228e-02 2.782291372499999874e-02 2.837977072499999961e-02 2.773438710000000057e-02 2.795195127500000112e-02 2.759281150000000501e-02 2.844498184999999860e-02 2.744114350000000091e-02 2.790930962500000334e-02 2.849131685000000011e-02 2.752609167499999940e-02 2.773001807500000138e-02 2.747607320000000283e-02 2.785301154999999737e-02 2.822831837500000204e-02 2.785746400000000192e-02 2.750179359999999767e-02 2.872145392500000116e-02 2.823945637500000286e-02 2.770366777499999947e-02 2.850307730000000220e-02 2.809067997500000122e-02 2.774754874999999996e-02 2.803795095000000126e-02 2.847894117499999780e-02 2.818358920000000115e-02 2.807364637500000051e-02 2.797265937500000021e-02 2.786284852500000089e-02 2.802468702499999811e-02 2.822313887500000132e-02 2.816864617499999918e-02 2.832951875000000105e-02 2.832382732500000194e-02 2.854005947500000070e-02 2.815887462500000007e-02 2.834360657499999936e-02 2.842219307500000111e-02 2.832248637500000069e-02 2.783284652499999970e-02 2.750669489999999981e-02 2.824313759999999909e-02 2.796815515000000002e-02 2.803575157500000012e-02 2.864026847500000111e-02 2.781248832499999893e-02 2.768782535000000392e-02 2.785528857499999789e-02 2.814129487500000026e-02
2.400000000000000050e-02 3.236891085000000862e-02 3.243916254999999749e-02 3.265842940000000111e-02 3.337821690000000036e-02 3.284875812500000214e-02 3.280380474999999851e-02 3.306504632499999985e-02 3.304967260000000323e-02 3.310844909999999947e-02 3.253591615000000353e-02 3.279505647499999371e-02 3.335226712500000135e-02 3.297039244999999674e-02 3.326135707499999067e-02 3.192048892500000401e-02 3.320921450000000053e-02 3.293957135000000203e-02 3.276750712500000468e-02 3.247393755000000520e-02 3.304444534999999988e-02 3.230190582499999769e-02 3.246839772500000054e-02 3.274098237499999814e-02 3.274940424999999572e-02 3.316263987499999677e-02 3.267497892500000056e-02 3.255954319999999902e-02 3.282843949999999372e-02 3.296632932500000168e-02 3.304248244999999362e-02 3.347857707500000168e-02 3.255753864999999525e-02 3.310134437499999416e-02 3.297317954999999523e-02 3.280982065000000170e-02 3.334486209999999728e-02 3.330135549999999750e-02 3.285685324999999823e-02 3.311950952500000017e-02 3.247957132500000482e-02 3.272694092500000318e-02 3.266001464999999937e-02 3.306891662499999995e-02 3.264278397499999901e-02 3.341316287499999926e-02 3.268579824999999495e-02 3.307523069999999954e-02 3.261823990000000534e-02 3.218612282499999644e-02 3.285145607500000037e-02 3.322308547499999709e-02 3.232426119999999570e-02 3.226818952499999754e-02 3.302414754999999369e-02 3.275673009999999913e-02 3.277336387500000281e-02 3.261983055000000631e-02 3.331358232500000044e-02 3.268149595000000018e-02 3.251937762499999829e-02 3.297784102500000286e-02 3.355798130000001156e-02 3.304706042499999663e-02 3.205262249999999563e-02 3.347970110000000193e-02 3.281548890000000884e-02 3.314990524999999327e-02 3.332561314999999552e-02 3.249913549999999124e-02 3.252413587499999870e-02 3.279848785000000211e-02 3.301236864999999854e-02 3.279042385000000004e-02 3.310973635000000193e-02 3.323306520000000180e-02 3.293197592500000243e-02 3.264719912499999821e-02 3.326048932500000332e-02 3.224254322500000325e-02 3.249200937500000552e-02 3.252211099999999938e-02 3.251305745000000053e-02 3.273524787499999811e-02 3.297463994999999537e-02 3.330602092499999889e-02 3.298812192500000240e-02 3.271853127499999708e-02 3.309282464999999812e-02 3.307586342500000443e-02 3.324787204999999496e-02 3.304035737500000264e-02 3.275717872500000238e-02 3.275354604999999864e-02 3.301196482499999668e-02 3.303316477500000542e-02 3.268885255000000128e-02 3.271918555000000173e-02 3.305142562499999159e-02 3.317921602499999956e-02 3.281559302499999914e-02
2.599999999999999881e-02 3.820985625000000024e-02 3.805996792500000031e-02 3.799950694999999767e-02 3.770590830000000726e-02 3.834875945000000563e-02 3.877925012500000462e-02 3.792998407500000613e-02 3.723166112500000263e-02 3.798171502500000130e-02 3.800117217500000033e-02 3.749505212499999740e-02 3.752240110000000517e-02 3.726053047499999771e-02 3.757850315000000468e-02 3.736287665000000147e-02 3.810181295000000107e-02 3.775269377499999857e-02 3.783002704999999938e-02 3.885982697500000443e-02 3.742192250000000303e-02 3.845261657499999403e-02 3.801341432500000145e-02 3.811302014999999599e-02 3.769033437500000222e-02 3.845421410000000179e-02 3.771994202499999449e-02 3.804688839999999933e-02 3.815453374999999703e-02 3.800209297499999861e-02 3.726952527500000667e-02 3.807179395000000188e-02 3.792682617500000436e-02 3.808556722500000546e-02 3.756404834999998998e-02 3.754144639999999755e-02 3.815253299999999542e-02 3.769931434999999886e-02 3.794242182499999588e-02 3.820252417500000913e-02 3.778077547500000022e-02 3.811756102500000326e-02 3.740174945000000750e-02 3.782782259999999813e-02 3.796850257500000020e-02 3.801706812499999755e-02 3.845014645000000703e-02 3.822624935000000501e-02 3.809734827500000504e-02 3.792585325000000229e-02 3.769585627499999481e-02 3.749229845000000283e-02 3.772302507499999263e-02 3.766471027500000596e-02 3.743781622500000350e-02 3.803791205000000425e-02 3.838062699999999355e-02 3.804290992499999302e-02 3.845808937499999719e-02 3.832632465000000710e-02 3.834861234999999841e-02 3.822532242499999955e-02 3.765578507500000338e-02 3.818242422499999733e-02 3.792221912499999653e-02 3.747151284999999943e-02 3.769384102500000777e-02 3.833973480000000406e-02 3.817340072500000070e-02 3.777910767499999267e-02 3.844440349999999479e-02 3.686628267500000056e-02 3.829757972500000274e-02 3.821411589999999803e-02 3.784013172499998967e-02 3.796350622499999883e-02 3.826646599999999204e-02 3.849141867500000674e-02 3.774869369999999530e-02 3.829753914999999703e-02 3.708493320000000315e-02 3.815805497500000115e-02 3.752804964999999909e-02 3.806693065000000403e-02 3.845172402499999476e-02 3.795994824999999323e-02 3.727040254999999802e-02 3.864938589999999952e-02 3.767943167499999968e-02 3.757460842500000286e-02 3.771021657500000374e-02 3.722994649999999961e-02 3.799933567499999554e-02 3.807231707500000062e-02 3.779556817500000221e-02 3.758523940000000479e-02 3.784446262500000546e-02 3.775678190000000128e-02 3.749783064999999416e-02 3.744059317500000178e-02 3.770236517499999523e-02
2.800000000000000058e-02 4.377498810000000212e-02 4.333655225000000027e-02 4.320386294999999793e-02 4.327094529999999523e-02 4.283597352500000122e-02 4.273230192500000052e-02 4.286642575000000621e-02 4.308464152500000172e-02 4.322238024999999761e-02 4.375190019999999902e-02 4.315644974999999911e-02 4.303307850000000212e-02 4.321699144999999187e-02 4.273078827499999371e-02 4.371697772500000162e-02 4.336509142500000191e-02 4.362638430000000123e-02 4.334906282500000652e-02 4.306722937499999487e-02 4.311074329999999705e-02 4.246538275000000251e-02 4.315980319999999926e-02 4.314382137500000214e-02 4.376434754999999899e-02 4.310255052499999823e-02 4.350829159999999168e-02 4.324766320000000830e-02 4.307183097499999586e-02 4.331087327500000861e-02 4.299582695000000315e-02 4.268899074999999571e-02 4.311644922499999893e-02 4.261008707500000409e-02 4.356785869999999644e-02 4.257587219999999645e-02 4.277878354999999772e-02 4.360592929999999867e-02 4.324914282500001012e-02 4.312832062500000091e-02 4.361687802500000682e-02 4.309229159999999892e-02 4.284883429999999938e-02 4.340456522499999692e-02 4.287483319999999681e-02 4.328845417499999765e-02 4.351477180000000444e-02 4.311849680000000296e-02 4.256141592500000542e-02 4.371460372500000219e-02 4.343866627500000271e-02 4.258356492500000451e-02 4.324271905000000304e-02 4.332133692499999522e-02 4.299654110000000057e-02 4.262097882500000268e-02 4.397667515000000527e-02 4.279063012500000651e-02 4.237266782499999468e-02 4.272465422499999860e-02 4.326913125000000221e-02 4.288617564999999687e-02 4.347789432500000217e-02 4.312974652499999839e-02 4.386469024999999772e-02 4.262710155000000445e-02 4.259485197500000736e-02 4.335053707500000769e-02 4.332460382499999513e-02 4.333595027500000002e-02 4.386493045000000590e-02 4.319939980000000318e-02 4.370562454999999541e-02 4.324658927500000388e-02 4.269246895000000652e-02 4.341267824999999608e-02 4.389058617499999593e-02 4.304772150000000380e-02 4.315768270000000517e-02 4.279498859999999322e-02 4.322293537500000726e-02 4.266663117499999713e-02 4.341903857499999908e-02 4.276439609999999752e-02 4.390232137499999743e-02 4.200651372500000674e-02 4.385913154999999952e-02 4.353385347500000196e-02 4.307660367499999837e-02 4.225239177500000193e-02 4.331242047499999498e-02 4.300266789999999256e-02 4.286705374999999485e-02 4.256575402499999938e-02 4.325358604999999385e-02 4.381200110000000453e-02 4.308888215000000049e-02 4.284186350000000060e-02 4.354870294999999697e-02 4.300898297499999162e-02 4.403840784999999564e-02
2.999999999999999889e-02 4.786659360000000002e-02 4.860663027499999983e-02 4.747209965000000198e-02 4.832755654999999761e-02 4.861181912499999702e-02 4.884850087499999910e-02 4.787748652499999175e-02 4.871924950000000587e-02 4.851669387500000263e-02 4.835397259999998920e-02 4.888122372499999896e-02 4.813798254999999970e-02 4.838846385000000055e-02 4.838750274999999851e-02 4.843733950000000260e-02 4.941168889999999342e-02 4.870561492500000145e-02 4.857906822500000082e-02 4.900581607499999992e-02 4.904802399999999563e-02 4.926338414999999887e-02 4.821644345000000026e-02 4.881186042499999905e-02 4.868495854999999733e-02 4.872072774999999800e-02 4.841220665000000450e-02 4.812632737499999980e-02 4.862708724999999926e-02 4.876270572500000094e-02 4.811931212500000082e-02 4.877810737499999744e-02 4.821176387499999383e-02 4.918560887500000173e-02 4.850933530000000465e-02 4.840189655000000368e-02 4.840581872499999383e-02 4.847696445000000687e-02 4.841586682500000072e-02 4.874817972500000013e-02 4.773686580000000707e-02 4.763323355000000092e-02 4.837632365000000406e-02 4.903925900000000171e-02 4.900980067499999260e-02 4.783647765000000746e-02 4.892797314999999814e-02 4.886542020000000236e-02 4.798734269999999774e-02 4.828588410000000247e-02 4.938082592500000340e-02 4.859089929999999696e-02 4.814666010000000218e-02 4.878521469999999582e-02 4.872000827499999714e-02 4.859414705000000140e-02 4.891579490000000363e-02 4.836594334999999578e-02 4.871613625000000697e-02 4.839106505000000114e-02 4.840486902499999827e-02 4.914542902499999949e-02 4.836915567500000429e-02 4.866367205000000223e-02 4.845556387500000312e-02 4.817175957499999356e-02 4.904687609999999753e-02 4.875561947500000465e-02 4.800248205000000323e-02 4.832612097500000453e-02 4.855570430000000215e-02 4.852387762499999618e-02 4.821428022499999605e-02 4.838212125000000002e-02 4.767956562499999634e-02 4.790599072500000000e-02 4.929818209999999729e-02 4.865155135000000242e-02 4.822829544999999996e-02 4.817046515000000112e-02 4.862856672499999561e-02 4.864540337500000006e-02 4.851934412500000238e-02 4.820270282499999892e-02 4.866749595000000039e-02 4.854166677499999888e-02 4.861404085000000513e-02 4.873351927500000486e-02 4.800213589999999947e-02 4.893340410000000112e-02 4.858590160000000185e-02 4.862230237499999552e-02 4.799371352500000215e-02 4.921795469999999673e-02 4.867701152499999406e-02 4.739133870000000748e-02 4.920263532500000064e-02 4.886550435000000525e-02 4.855405950000001025e-02 4.834705989999999592e-02 4.789061965000000753e-02
3.200000000000000067e-02 5.447612607499999898e-02 5.387907182499999947e-02 5.354746595000000470e-02 5.405906762499999851e-02 5.394868792499999538e-02 5.390817180000000847e-02 5.433428412499999305e-02 5.387341230000000647e-02 5.397239457500000587e-02 5.374874637499999636e-02 5.287113797499999601e-02 5.420456699999999517e-02 5.371686119999999343e-02 5.409002252499999636e-02 5.440009987500000338e-02 5.415280737499999358e-02 5.406502290000000238e-02 5.348284435000000281e-02 5.420798422500000546e-02 5.383511137500000127e-02 5.437236174999999366e-02 5.426097205000000173e-02 5.348470037499999941e-02 5.406625624999999991e-02 5.351241267500000259e-02 5.450056295000000467e-02 5.414659545000000823e-02 5.410630467499999430e-02 5.456313164999999910e-02 5.350050955000000552e-02 5.411845782500000757e-02 5.378832292499999973e-02 5.409729062500000241e-02 5.405811234999999965e-02 5.408178007499999523e-02 5.385157054999999832e-02 5.441346464999999993e-02 5.434006872499999585e-02 5.379299297499999521e-02 5.454070332500000201e-02 5.437863382500000148e-02 5.379215022500000165e-02 5.390711980000000708e-02 5.373922917500000701e-02 5.463247367500000118e-02 5.326743475000000200e-02 5.369935182499999821e-02 5.363337615000000197e-02 5.288346717500000405e-02 5.501633284999999512e-02 5.376273522499999680e-02 5.432728297500000192e-02 5.441399615000000467e-02 5.349799214999999969e-02 5.398283685000000026e-02 5.340096242500000367e-02 5.456626455000000014e-02 5.411596307499999536e-02 5.403252655000000126e-02 5.477160692500000067e-02 5.418883540000000304e-02 5.496579894999999855e-02 5.400016302500000587e-02 5.372310690000000472e-02 5.332380620000000404e-02 5.392116099999999523e-02 5.439840859999999639e-02 5.377784934999999683e-02 5.374465230000000093e-02 5.488874305000000092e-02 5.342864534999999804e-02 5.368196129999999733e-02 5.378228730000000207e-02 5.422521127500000426e-02 5.415794547500000361e-02 5.353870837500000063e-02 5.408353970000000233e-02 5.383242627499999766e-02 5.433818215000000423e-02 5.425318240000000236e-02 5.424949707499999996e-02 5.395358272500000441e-02 5.429859817499999713e-02 5.444574882500000101e-02 5.429038912500000480e-02 5.465633477500000253e-02 5.395986260000000534e-02 5.330746917500000376e-02 5.347272050000000110e-02 5.400018977499999873e-02 5.481138680000000041e-02 5.376320140000000192e-02 5.375961907500000081e-02 5.339935485000000398e-02 5.421813279999999902e-02 5.422146857499999389e-02 5.434608667499999518e-02 5.381671117499999685e-02 5.412705072499999354e-02 5.437566750000000920e-02
3.400000000000000244e-02 5.946137472500000187e-02 5.985678430000000022e-02 5.953254287500000380e-02 5.977243582500000457e-02 5.985371212499999982e-02 5.899093970000000159e-02 5.945264584999999935e-02 5.887525874999999936e-02 5.964383095000000412e-02 5.997756635000000419e-02 5.968590717499999698e-02 5.938318094999999602e-02 5.918950680000000658e-02 5.953220377500000049e-02 5.943852352500000186e-02 5.902088720000000371e-02 6.036807354999999820e-02 5.972322442499999884e-02 5.888724622499999506e-02 5.917896760000000006e-02 6.000571874999999916e-02 5.894261224999999826e-02 6.002401247500000619e-02 5.907847825000000358e-02 5.937623627499999390e-02 5.886412935000000235e-02 5.987060175000000206e-02 5.918044860000000462e-02 5.957414459999999662e-02 5.951233357499999960e-02 5.898251022499999968e-02 5.924332137499999790e-02 5.971426532500000162e-02 5.883917927500000034e-02 6.000063277499999986e-02 5.925153464999999980e-02 5.947467299999999873e-02 5.994660512500000343e-02 5.956294092500000192e-02 6.009754617499999535e-02 5.950706707500000303e-02 5.880932829999999806e-02 5.900783067499999757e-02 5.959692297500000097e-02 5.836855527500000446e-02 6.045158042500000523e-02 5.921394377499999973e-02 5.998277287499999277e-02 5.924065835000000280e-02 6.001257192499999393e-02 5.895775567500000092e-02 5.929697109999999827e-02 5.984905562500000137e-02 5.917115757500000101e-02 5.920941877500000144e-02 5.968983640000000146e-02 5.899030449999999315e-02 5.928657927499999397e-02 5.982159607500000392e-02 5.979907092500000299e-02 5.926108784999999796e-02 6.016253284999999867e-02 5.860894654999999898e-02 5.981595262500000176e-02 5.925070455000000513e-02 5.897953639999999748e-02 5.917582802500000183e-02 5.949038250000000111e-02 5.957214212499999800e-02 5.903132860000000204e-02 5.977326329999999716e-02 5.946142004999999814e-02 5.982531817500000293e-02 5.860606672499999587e-02 5.952592607499999910e-02 6.017831102500000029e-02 5.921759842499999676e-02 5.985741540000000249e-02 5.952336032500000346e-02 5.956247207500000446e-02 6.033233962500000186e-02 5.922593107500000176e-02 5.972716767499999801e-02 5.937477415000000369e-02 5.937571892499999421e-02 6.000168715000000347e-02 5.900567110000000393e-02 6.027731905000000001e-02 5.892478367500000175e-02 5.976254785000000014e-02 5.956334030000000335e-02 5.901898270000000002e-02 5.980072570000000143e-02 5.982064414999999774e-02 5.964248230000000067e-02 6.014123632499999983e-02 5.976257962499999937e-02 5.889481999999999356e-02 5.997469040000000251e-02 5.930478614999999676e-02
3.599999999999999728e-02 6.427056387499999190e-02 6.477292355000000001e-02 6.458053089999998830e-02 6.512106075000000105e-02 6.582693010000000011e-02 6.512119602500000826e-02 6.552179480000000500e-02 6.489101969999998276e-02 6.454569970000000045e-02 6.504471297500000193e-02 6.445045642499999672e-02 6.517655987500001191e-02 6.544919812500001044e-02 6.540388092499999084e-02 6.511438842500000268e-02 6.443837319999999591e-02 6.521368225000000185e-02 6.487768189999999768e-02 6.509376505000000201e-02 6.517266577499999936e-02 6.498275052499999371e-02 6.460915169999999208e-02 6.506657400000000202e-02 6.496240137499999234e-02 6.448631252500000577e-02 6.380766057499999422e-02 6.543394622499999758e-02 6.518654017500000175e-02 6.496948527500001624e-02 6.508234745000000820e-02 6.505695737500000186e-02 6.480113589999998702e-02 6.544439517500000303e-02 6.516008114999999323e-02 6.550568807499999868e-02 6.474970152500000853e-02 6.518560717500000712e-02 6.455482560000001813e-02 6.454769507500000836e-02 6.483245105000000341e-02 6.486148132499999774e-02 6.539065452500000819e-02 6.450126750000001463e-02 6.518814552500000470e-02 6.532593929999999660e-02 6.484140967499998909e-02 6.420371282499999499e-02 6.583993879999999743e-02 6.532859727499999714e-02 6.522559092500000710e-02 6.616721982499999821e-02 6.527978175000001548e-02 6.512697040000001159e-02 6.479534287500000878e-02 6.545552759999999359e-02 6.478457642500000391e-02 6.509920995000000044e-02 6.523714172500000297e-02 6.486399065000000852e-02 6.470302252500001461e-02 6.469500767499999916e-02 6.461543497499999678e-02 6.523523169999999316e-02 6.444375767500000463e-02 6.425476337499999580e-02 6.539008585000000151e-02 6.480617660000000113e-02 6.460885730000000271e-02 6.494360852500000170e-02 6.534060522500000079e-02 6.442524010000000301e-02 6.522831812500000381e-02 6.460331042500000454e-02 6.559267597499998659e-02 6.519190230000000696e-02 6.510100885000000281e-02 6.474011582499999973e-02 6.496605667500000847e-02 6.550454552499999916e-02 6.527135107499999755e-02 6.522067827500001302e-02 6.577504944999999770e-02 6.506318960000000151e-02 6.574766257499999045e-02 6.521431094999999289e-02 6.496891270000000607e-02 6.506140992499999387e-02 6.468548877499999405e-02 6.495679767500001089e-02 6.562110764999999624e-02 6.498862332500000838e-02 6.499171802499999206e-02 6.495125749999999809e-02 6.536795860000001179e-02 6.530794217499999443e-02 6.499113477500000069e-02 6.490431457499999668e-02 6.554834060000000462e-02 6.498097904999999841e-02 6.455731307499999738e-02
3.799999999999999906e-02 7.133994604999999156e-02 7.115281922499999689e-02 7.092563910000000693e-02 7.132664794999998836e-02 7.044092759999999454e-02 6.968347910000000089e-02 7.075840207499999035e-02 7.055003962499999115e-02 7.043702209999999631e-02 7.062184770000000389e-02 7.006421962499999323e-02 7.014904115000000773e-02 7.064069789999999349e-02 7.064810127500001369e-02 7.090039400000000547e-02 7.109653365000000169e-02 7.108476392500000240e-02 7.026568007499998936e-02 7.033563827500001475e-02 7.058019077500000960e-02 7.027236644999999837e-02 7.058021277500001189e-02 7.075022889999998954e-02 7.008171159999998512e-02 7.097419992499999497e-02 7.031386914999998572e-02 7.065291517499999729e-02 7.046245469999999622e-02 7.030396442499999010e-02 7.099482117500000022e-02 7.025670750000000131e-02 6.988562135000001008e-02 7.052693744999999348e-02 7.080659202499998972e-02 6.997109880000000615e-02 7.012899857500001777e-02 7.095515265000000571e-02 7.015854382500000264e-02 7.049584032500000319e-02 7.099117359999999877e-02 7.093759695000000087e-02 7.017622145000000644e-02 7.080609989999998855e-02 7.053926727499999771e-02 7.064059564999999874e-02 7.035770275000000074e-02 7.022183395000000661e-02 7.089902815000000136e-02 7.048666589999999510e-02 7.085167092500001262e-02 7.039913695000001026e-02 7.049349912499999760e-02 7.075436317500001515e-02 7.060279362500000711e-02 7.055100902500001381e-02 7.091642759999999823e-02 7.096439837500000125e-02 7.053210364999999704e-02 7.060532947499999212e-02 7.030225319999999778e-02 7.014774832499999502e-02 7.033206032500000093e-02 7.087092674999999342e-02 7.032381807499998860e-02 6.999738410000000410e-02 7.060809622499999993e-02 7.077859497499999764e-02 6.978229895000000182e-02 7.083261227499999813e-02 7.000638730000000032e-02 7.035697399999998880e-02 7.022792819999999769e-02 7.038840450000000137e-02 7.035596914999998897e-02 7.055075354999999770e-02 7.108918244999999636e-02 6.986542882500000606e-02 6.973102547500001358e-02 7.000270852499999863e-02 7.078522404999999795e-02 7.109287752500000057e-02 7.048118980000001033e-02 6.995672915000000769e-02 7.035876959999999569e-02 7.061045537500000580e-02 7.091490949999999793e-02 7.049857304999999907e-02 7.093261574999999708e-02 7.041863914999998975e-02 7.042575170000001106e-02 7.058820299999998826e-02 7.068398210000001458e-02 7.043164932499999809e-02 7.033665727499999187e-02 7.031055209999999278e-02 7.133060574999999792e-02 7.051270225000000336e-02 7.118510280000001078e-02 7.101998189999998712e-02 7.054558657499998553e-02
4.000000000000000083e-02 7.627388770000000096e-02 7.539609099999999842e-02 7.609799200000000319e-02 7.585669905000000379e-02 7.604176470000000021e-02 7.585209012500000736e-02 7.587862887500000653e-02 7.584719647500000328e-02 7.556191705000001035e-02 7.545186260000000256e-02 7.568448532499999493e-02 7.596148860000000169e-02 7.654982265000001562e-02 7.670637395000000358e-02 7.630065579999999181e-02 7.600512755000000953e-02 7.633690187500000168e-02 7.616846250000000595e-02 7.610395907500000501e-02 7.553209082499999505e-02 7.616119019999999240e-02 7.565364392499999979e-02 7.610421979999999753e-02 7.535708797500001443e-02 7.616585062499998948e-02 7.688077750000001098e-02 7.600596217499999696e-02 7.623005839999999478e-02 7.645909917500000319e-02 7.615299400000000163e-02 7.648794625000000791e-02 7.570228595000000338e-02 7.612398074999998654e-02 7.540999007500000240e-02 7.604640607499998928e-02 7.667539872500001019e-02 7.576957232499999251e-02 7.563054807500001198e-02 7.550994319999999871e-02 7.577049677500000135e-02 7.663041869999999423e-02 7.612337517500000761e-02 7.601898490000000286e-02 7.582552669999999273e-02 7.647699662500000162e-02 7.560244857499999471e-02 7.644849117499999402e-02 7.619984085000000573e-02 7.591936185000000559e-02 7.640958230000000073e-02 7.614721710000001142e-02 7.660667595000000829e-02 7.532555104999999473e-02 7.631896387500000656e-02 7.586407197500000255e-02 7.552630315000000150e-02 7.605948205000000184e-02 7.665969432499999958e-02 7.632685230000001153e-02 7.679718410000001272e-02 7.665297972500000057e-02 7.605714102499999685e-02 7.533778755000000715e-02 7.573809682500001750e-02 7.595104099999999692e-02 7.627318332499999354e-02 7.636527005000000312e-02 7.637167295000001077e-02 7.575716192499999668e-02 7.550311742500000201e-02 7.624095579999999595e-02 7.547444192500001037e-02 7.630175897500000859e-02 7.619931699999998864e-02 7.570725702499998822e-02 7.599282257499999360e-02 7.554135600000000395e-02 7.566905479999999629e-02 7.646460172499999763e-02 7.689395272499999212e-02 7.578703647500001361e-02 7.567001642500000014e-02 7.562858274999999242e-02 7.557111234999999705e-02 7.542618519999999549e-02 7.599566992499999507e-02 7.601876282500000248e-02 7.639698620000000273e-02 7.684675267500000462e-02 7.654602162499998808e-02 7.628712392500000550e-02 7.538575192499999411e-02 7.606459694999999355e-02 7.566401897500001084e-02 7.581343775000000396e-02 7.621085997500000320e-02 7.607580062499999518e-02 7.626443917499999003e-02 7.597445577499999103e-02 7.618920527500000484e-02
4.200000000000000261e-02 8.096496922500000248e-02 8.075539889999998333e-02 8.150915354999999085e-02 8.107079722499999086e-02 8.173211094999999204e-02 8.074759302499999458e-02 8.147694682499999341e-02 8.143619777500001045e-02 8.157355597500000333e-02 8.122131174999999703e-02 8.055111177500000330e-02 8.080421487500000222e-02 8.141165015000000060e-02 8.096400839999999544e-02 8.132336787499999664e-02 8.066873722499999511e-02 8.099736262499999950e-02 8.112940497499999959e-02 8.112842154999999611e-02 8.059243010000000096e-02 8.097245025000000818e-02 8.131354797500001119e-02 8.123284207500000575e-02 8.034245129999999235e-02 8.104796589999999079e-02 8.113248924999999501e-02 8.109783600000000647e-02 8.107236720000000896e-02 8.066196450000001628e-02 8.129225432500000736e-02 8.173590525000000440e-02 8.141414389999999945e-02 8.169945210000000013e-02 8.127664762499998974e-02 8.156730784999999262e-02 8.152145642499999956e-02 8.122305274999999658e-02 8.045466012500000763e-02 8.060378635000001180e-02 8.111929477500000318e-02 8.127889902500000374e-02 8.234250782499999421e-02 8.105145447500002043e-02 8.116368549999999904e-02 8.075813345000000532e-02 8.181661750000000788e-02 8.161693632500000017e-02 8.114224307499999511e-02 8.054056299999999557e-02 8.086306967499999609e-02 8.159235549999999115e-02 8.162207105000000851e-02 8.175205969999999045e-02 8.119066744999998975e-02 8.135085717499998537e-02 8.078762697499999867e-02 8.191939717500000551e-02 8.144570247499999249e-02 8.144774049999997656e-02 8.094301877500001408e-02 8.091290597500000459e-02 8.202224077500000488e-02 8.053926082500000028e-02 8.142307027499999517e-02 8.189621057500000301e-02 8.137792450000000399e-02 8.075895810000000008e-02 8.210535049999999335e-02 8.040897689999999820e-02 8.010745150000000980e-02 8.098742217500000395e-02 8.140798697499999903e-02 8.088081184999998396e-02 8.161875282500000162e-02 8.050440259999999681e-02 8.123631572499999398e-02 8.109797090000001041e-02 8.138473662499998151e-02 8.185923142499998417e-02 8.126638662499999222e-02 8.052959542500000290e-02 8.081593802500000590e-02 8.148567837499999522e-02 8.082398497499999890e-02 8.144045652499999621e-02 8.108402362500000127e-02 8.154361004999999274e-02 8.103719827499999973e-02 8.200965557499999281e-02 8.111989152500000133e-02 8.083487992500000552e-02 8.107073650000000409e-02 8.127801567500000934e-02 8.115881899999999316e-02 8.095081895000001693e-02 8.112359939999999603e-02 8.151233944999999870e-02 8.084146627499998183e-02 8.156226072500000202e-02 8.137995365000000314e-02
4.399999999999999745e-02 8.634641342499999039e-02 8.598734232500002128e-02 8.611045524999999534e-02 8.653093232500000398e-02 8.668586022500000821e-02 8.663938159999999555e-02 8.665072272499999007e-02 8.598081494999999796e-02 8.624613930000001039e-02 8.604221045000000345e-02 8.646154807499999151e-02 8.612295017500000427e-02 8.637450974999999476e-02 8.619073612500000037e-02 8.699246032499999282e-02 8.629850715000000894e-02 8.642059057499999752e-02 8.722568634999999793e-02 8.646298839999999597e-02 8.669430929999999424e-02 8.657519852499999391e-02 8.610166700000000672e-02 8.603097372500000117e-02 8.647242457499998425e-02 8.674988224999999331e-02 8.655547042499998900e-02 8.629368634999999566e-02 8.626229330000001472e-02 8.583246122500000352e-02 8.605179244999999755e-02 8.556994460000000302e-02 8.617443952499999338e-02 8.649107490000000620e-02 8.619781530000000802e-02 8.656617467499999607e-02 8.637528977500000260e-02 8.659233337499999683e-02 8.534353817499999717e-02 8.608265197500000743e-02 8.632368984999999606e-02 8.643277319999999320e-02 8.611330669999998910e-02 8.626396755000000083e-02 8.672303035000000770e-02 8.629139389999999910e-02 8.694050622500000547e-02 8.655028330000000270e-02 8.611062737499999842e-02 8.616088700000000544e-02 8.585091072500000697e-02 8.642194344999999667e-02 8.599566834999999854e-02 8.656174137500000088e-02 8.669588699999999926e-02 8.588374634999999813e-02 8.647552959999998956e-02 8.592508737500000049e-02 8.650944895000001189e-02 8.697011867500001325e-02 8.625699259999998481e-02 8.660274462499999160e-02 8.630845400000000667e-02 8.605669484999999008e-02 8.630893409999998434e-02 8.633134532500000291e-02 8.576224667500000065e-02 8.626271727499999764e-02 8.608530987500000176e-02 8.694608719999999402e-02 8.626322809999999175e-02 8.637981715000001004e-02 8.573441774999999987e-02 8.677711452500000422e-02 8.628859672499998579e-02 8.636492087500000081e-02 8.596231190000000466e-02 8.606415985000001601e-02 8.628531739999999173e-02 8.590201902499999820e-02 8.639991457500000027e-02 8.591809109999999639e-02 8.694508530000001623e-02 8.660470107499999848e-02 8.584770725000000213e-02 8.603435902500000676e-02 8.598663700000000465e-02 8.583360152500001117e-02 8.565107402499999578e-02 8.588289312500001216e-02 8.689076965000000485e-02 8.674699032499999518e-02 8.633319174999999623e-02 8.594096995000001515e-02 8.646182179999999107e-02 8.638003030000000748e-02 8.599963117500000753e-02 8.607300634999999478e-02 8.632349687500000257e-02 8.602708662499999881e-02 8.640586097499999840e-02
4.599999999999999922e-02 9.130883122500001170e-02 9.121568077500001592e-02 9.043253672500001228e-02 9.103578317500000960e-02 9.143130577499999911e-02 9.092724369999999334e-02 9.062709022499998435e-02 9.024002435000000322e-02 9.137179407499999850e-02 9.078566234999999041e-02 9.058278064999999990e-02 9.096706012499999883e-02 9.102840859999999923e-02 9.070877787499999345e-02 9.114720357499998815e-02 9.095664512499999910e-02 9.062218239999998703e-02 9.037506595000001364e-02 9.081330840000001459e-02 9.103676672500000955e-02 9.094125757499998963e-02 9.069984805000001760e-02 9.140827745000000559e-02 9.077927512500000296e-02 9.052302817499999210e-02 9.117292539999999335e-02 9.112512670000000314e-02 9.105180254999999112e-02 9.120111339999999178e-02 9.156151860000000253e-02 9.074224822500000232e-02 9.217609032499998745e-02 8.983639819999998666e-02 9.073124095000000000e-02 9.149363304999999502e-02 9.077288535000001268e-02 9.127118375000001227e-02 9.130235172499999441e-02 9.112564220000000936e-02 9.074141295000001661e-02 9.111389407499999316e-02 9.062650750000000865e-02 9.073339577499998920e-02 9.083032530000000049e-02 9.076459979999999816e-02 9.124653067500000658e-02 9.122893630000002141e-02 9.070581200000001065e-02 9.110865797499999308e-02 9.082268132499998758e-02 9.182790944999999483e-02 9.092316947500000968e-02 9.148799909999999480e-02 9.140969549999999888e-02 9.074114109999999178e-02 9.142285275000000544e-02 9.095798625000001136e-02 9.118157782499998476e-02 8.997480487500000845e-02 9.079741192500000169e-02 9.216599364999998600e-02 9.090819597499999460e-02 9.102750132500000979e-02 9.180708029999999631e-02 9.062181007500000329e-02 9.096793714999999725e-02 9.138199357500001452e-02 9.096539337499999489e-02 9.106972469999999320e-02 9.104085467499999085e-02 9.091380170000000482e-02 9.044375997499999598e-02 9.164084057499999325e-02 9.129210667500001208e-02 9.117417897500001978e-02 9.055169515000000002e-02 9.073521882500000524e-02 9.069650545000000619e-02 9.082384302500000339e-02 9.116828089999999551e-02 9.165204315000000101e-02 9.140923047500000564e-02 9.072150169999999847e-02 9.093873212500000469e-02 9.117228424999999914e-02 9.107282162500000833e-02 9.139938237499999063e-02 9.132541057500000170e-02 9.110959532500000069e-02 9.044597515000001031e-02 9.128615815000000466e-02 9.083275820000000222e-02 9.136379152500000156e-02 9.096469972500000056e-02 9.051808702499999915e-02 9.098934102500001730e-02 9.169592852499999780e-02 9.093516849999998264e-02 9.104913672500000721e-02 9.121929377500001546e-02
4.800000000000000100e-02 9.491557570000000443e-02 9.561587835000000257e-02 9.608149864999998568e-02 9.463240092499999867e-02 9.616182119999999722e-02 9.535510792500000166e-02 9.493175310000000200e-02 9.583092399999999789e-02 9.581694192500000984e-02 9.566745892500000403e-02 9.550098707500000172e-02 9.631128377499999227e-02 9.503655835000000829e-02 9.496379554999999362e-02 9.560670577499999490e-02 9.564085370000001418e-02 9.563696784999999034e-02 9.538856569999998314e-02 9.591321785000000988e-02 9.547446874999999944e-02 9.519918855000000790e-02 9.559118739999999947e-02 9.518342635000000274e-02 9.520020360000000514e-02 9.632808962499998795e-02 9.557933492500000905e-02 9.576244429999999919e-02 9.570518449999999844e-02 9.592904189999998388e-02 9.528031477499999957e-02 9.539980832500001562e-02 9.555521440000000477e-02 9.591036675000000344e-02 9.612026555000000028e-02 9.532974880000000262e-02 9.511240162500000928e-02 9.548530435000000816e-02 9.572839637499999665e-02 9.559789174999999695e-02 9.565747087499999746e-02 9.581465027499999620e-02 9.556594077500001061e-02 9.573134319999999919e-02 9.540450127499999766e-02 9.619781535000000716e-02 9.523516652500001178e-02 9.512232885000000693e-02 9.533022060000000131e-02 9.548471755000000061e-02 9.640075152500000855e-02 9.554848235000000523e-02 9.547288802500000782e-02 9.512662042500000248e-02 9.536113052500000409e-02 9.605049917499999812e-02 9.543599055000000220e-02 9.461533160000000497e-02 9.530156359999999993e-02 9.575069654999998625e-02 9.620207567499999834e-02 9.592596417500000305e-02 9.598364300000000737e-02 9.543770957500000152e-02 9.602268887499999794e-02 9.584339427499999342e-02 9.542483362499999677e-02 9.554764400000000102e-02 9.527566857499999986e-02 9.549509304999999337e-02 9.559689074999999647e-02 9.594705900000000121e-02 9.527739035000000467e-02 9.528393700000001298e-02 9.540793107499999370e-02 9.550451899999999605e-02 9.561574142500001150e-02 9.548744337499999457e-02 9.531367605000000409e-02 9.601099722499999156e-02 9.570453845000000126e-02 9.558460702499999018e-02 9.499053770000000230e-02 9.498654497500000349e-02 9.578729149999999637e-02 9.547486562500000218e-02 9.555135594999999982e-02 9.536499330000000607e-02 9.593713892499999840e-02 9.630203230000000669e-02 9.558858477500001283e-02 9.493632857500000632e-02 9.528672392500001087e-02 9.621858699999999431e-02 9.538959525000000050e-02 9.569296660000001231e-02 9.520802332500000187e-02 9.579929825000001176e-02 9.617475964999999682e-02 9.528719972499999358e-02 9.569092832500000756e-02
5.000000000000000278e-02 9.916303414999998178e-02 9.960127470000000593e-02 9.974428317499998975e-02 1.001319738249999980e-01 9.942592694999999314e-02 9.979613125000000307e-02 9.941966030000000398e-02 9.962027927500000102e-02 9.981955507499998270e-02 9.940782839999999509e-02 9.975943379999999139e-02 9.941932664999998670e-02 9.973330612500000414e-02 9.930459817499999453e-02 9.980934302500001076e-02 9.958538762500000752e-02 9.962820377500000713e-02 9.996465624999999189e-02 9.946009372500000389e-02 1.000348560250000074e-01 9.972621539999999840e-02 9.978867489999998508e-02 1.000406888250000015e-01 9.962516497499998569e-02 9.976644240000000219e-02 9.954780015000000426e-02 9.997215525000001379e-02 9.999564932499999115e-02 1.000655409999999940e-01 9.945933912500000418e-02 9.944478240000001468e-02 9.961592254999999951e-02 9.946114664999998467e-02 1.002205405500000007e-01 9.976673577500000389e-02 9.967939524999999690e-02 9.968553695000000048e-02 9.926010735000000140e-02 9.971403574999999908e-02 9.972992972499999942e-02 1.000153260999999960e-01 9.965896025000001157e-02 9.962929787500000856e-02 1.002029166499999874e-01 1.000929679000000100e-01 9.997217184999999950e-02 9.994296917500000710e-02 1.001639043499999993e-01 9.909756300000001350e-02 1.004612614250000036e-01 9.977326434999998772e-02 1.002747356999999923e-01 9.979382582500000154e-02 9.999818977499998207e-02 9.928066169999999468e-02 1.002582483499999955e-01 9.952994067500001152e-02 9.950116567500001674e-02 9.980602084999999624e-02 9.918305047500000637e-02 1.004956737999999905e-01 9.937997214999999551e-02 9.907959320000001013e-02 9.913834990000000569e-02 9.995450482499999845e-02 9.972339245000000352e-02 9.958005757499999167e-02 9.975077364999999918e-02 1.000706479000000176e-01 9.990353294999999856e-02 9.975054817500000892e-02 1.000176363749999964e-01 9.911929777500000371e-02 9.952224072500000240e-02 9.985567485000000632e-02 9.960715367500000417e-02 1.000382782500000012e-01 1.001254951750000094e-01 9.946596647500000055e-02 9.977805359999999957e-02 1.001283552749999833e-01 9.979449940000000019e-02 9.973830710000000654e-02 9.943854397499998776e-02 9.963976622499998159e-02 9.987311850000001046e-02 9.945942222499999652e-02 9.939639000000000113e-02 9.957167512500000872e-02 9.951120299999999252e-02 1.000523218999999908e-01 9.958091602499999362e-02 9.988828042500000337e-02 1.002317134250000075e-01 9.951116382499999857e-02 9.915467465000001035e-02 1.001274022249999951e-01 9.964849087499999536e-02 9.943826225000000629e-02 9.939587169999999916e-02
5.199999999999999761e-02 1.033935192250000079e-01 1.031366989249999921e-01 1.034172745249999775e-01 1.035726609500000062e-01 1.039141891250000005e-01 1.040892039250000123e-01 1.031678502000000081e-01 1.036167541749999921e-01 1.036457892250000068e-01 1.029328867749999821e-01 1.033282331999999942e-01 1.035309499000000022e-01 1.027368340250000012e-01 1.043841560749999980e-01 1.039393138500000063e-01 1.038152637749999996e-01 1.031436903749999995e-01 1.033147583500000077e-01 1.034583774499999859e-01 1.031952835999999929e-01 1.035441931500000190e-01 1.035577375999999911e-01 1.039326913249999929e-01 1.037036700500000019e-01 1.038097198000000054e-01 1.033374881250000016e-01 1.032074242499999850e-01 1.031884000500000176e-01 1.038945665500000115e-01 1.043208812000000069e-01 1.037883798500000149e-01 1.032739944499999896e-01 1.036200959250000025e-01 1.034998474500000015e-01 1.035287986500000035e-01 1.031504925750000023e-01 1.035161072749999911e-01 1.038002638499999908e-01 1.033200449249999930e-01 1.034986539499999914e-01 1.032452823250000068e-01 1.035080719250000003e-01 1.036329924750000048e-01 1.032096804499999937e-01 1.033807047999999867e-01 1.033813398250000015e-01 1.033612333750000001e-01 1.034921042749999964e-01 1.029854387999999954e-01 1.027986229249999994e-01 1.036463396500000023e-01 1.032100760750000040e-01 1.034653552999999920e-01 1.033830768000000011e-01 1.036023021000000016e-01 1.034802538000000188e-01 1.036301347749999935e-01 1.033397948750000017e-01 1.034601574999999968e-01 1.035447778749999936e-01 1.038621114500000026e-01 1.035742635750000057e-01 1.036272470500000098e-01 1.036324112000000103e-01 1.031075635249999872e-01 1.035862351999999875e-01 1.033652875250000019e-01 1.040869202750000083e-01 1.033358034000000092e-01 1.035492726500000099e-01 1.040770531249999853e-01 1.034492724750000064e-01 1.032677915999999918e-01 1.036084659999999963e-01 1.037825496999999902e-01 1.037848625499999955e-01 1.035448520499999969e-01 1.027310224500000146e-01 1.041279799499999908e-01 1.041025049749999959e-01 1.031493266250000096e-01 1.034537863249999912e-01 1.038745439500000090e-01 1.028861612499999828e-01 1.031634268500000035e-01 1.033526717499999997e-01 1.040097758500000136e-01 1.037272426250000074e-01 1.034014353250000129e-01 1.035994425749999920e-01 1.037690757999999991e-01 1.033313703750000090e-01 1.033783132750000083e-01 1.029151152999999985e-01 1.034480859249999884e-01 1.037197514999999987e-01 1.031084365249999996e-01 1.035692635749999868e-01 1.037160770999999981e-01 1.034453841499999999e-01
5.399999999999999939e-02 1.072783704999999976e-01 1.069313227249999998e-01 1.069413258749999929e-01 1.066446520499999967e-01 1.065852148749999867e-01 1.072206179499999995e-01 1.066021245499999826e-01 1.064860655250000065e-01 1.063984861249999969e-01 1.068760214749999993e-01 1.065161856999999879e-01 1.064371237500000150e-01 1.063631219499999864e-01 1.071401373999999879e-01 1.064923669249999982e-01 1.069812381250000027e-01 1.066560140250000094e-01 1.067220880999999871e-01 1.065141099000000008e-01 1.068075188000000009e-01 1.066294553499999992e-01 1.065419558999999988e-01 1.068306583499999962e-01 1.062498489749999914e-01 1.070495372750000090e-01 1.068504207999999983e-01 1.068801640250000018e-01 1.068530362999999955e-01 1.068311873999999995e-01 1.066033279000000167e-01 1.067461496999999870e-01 1.063600798750000131e-01 1.072118971749999872e-01 1.067959856999999985e-01 1.067154908499999832e-01 1.067623328499999885e-01 1.067990655750000045e-01 1.070928607999999949e-01 1.067466062500000007e-01 1.064306215000000028e-01 1.067377486000000014e-01 1.066550836000000058e-01 1.071188719250000115e-01 1.064589208999999898e-01 1.071563753499999994e-01 1.073637772250000122e-01 1.067609861750000028e-01 1.068100709999999925e-01 1.071245886499999911e-01 1.070716029499999972e-01 1.068463862749999965e-01 1.069428498999999977e-01 1.070589825999999911e-01 1.065791784999999964e-01 1.068045970249999893e-01 1.070488426249999875e-01 1.068202378750000014e-01 1.071351118500000060e-01 1.066453513750000026e-01 1.068452590249999862e-01 1.067019707000000095e-01 1.072498624499999970e-01 1.067031820249999957e-01 1.071294861250000063e-01 1.073781079499999819e-01 1.063614786500000076e-01 1.066877214499999948e-01 1.066627562250000022e-01 1.066161464500000045e-01 1.068138898749999982e-01 1.068527610749999968e-01 1.064268959750000049e-01 1.066425496249999993e-01 1.063577962249999814e-01 1.069754007000000007e-01 1.074202038500000067e-01 1.071099711249999947e-01 1.067162059999999940e-01 1.068853080250000004e-01 1.069074047500000041e-01 1.067879423499999980e-01 1.066823833749999950e-01 1.065955404750000002e-01 1.063591015249999994e-01 1.071430656499999939e-01 1.068347500250000082e-01 1.066192628500000072e-01 1.069576325249999987e-01 1.070345612250000050e-01 1.066229308000000015e-01 1.067661064000000187e-01 1.068743748249999931e-01 1.075302382750000230e-01 1.070946237499999926e-01 1.071436147999999949e-01 1.069504036749999998e-01 1.066695519749999849e-01 1.071963174000000046e-01 1.072059841249999868e-01 1.069574014750000052e-01
5.600000000000000117e-02 1.096469183749999993e-01 1.097749207749999928e-01 1.095646898000000175e-01 1.093591623750000130e-01 1.097112716000000071e-01 1.093785425750000012e-01 1.096311296999999962e-01 1.097364038499999972e-01 1.094503527000000032e-01 1.094229396249999930e-01 1.095688435749999912e-01 1.094671675499999941e-01 1.095470703499999976e-01 1.095994752500000086e-01 1.096473348999999903e-01 1.095196006749999951e-01 1.096831816499999890e-01 1.099639597749999947e-01 1.094865314749999957e-01 1.098105713749999990e-01 1.095918327749999949e-01 1.100681212750000137e-01 1.097724664499999947e-01 1.095325365250000016e-01 1.095516262250000039e-01 1.097957063000000039e-01 1.098020868000000039e-01 1.101531909749999955e-01 1.097436882249999968e-01 1.099836027499999924e-01 1.097866955999999977e-01 1.098120535499999967e-01 1.091663049500000149e-01 1.095379657250000055e-01 1.091654294999999941e-01 1.098974409500000082e-01 1.098047006750000054e-01 1.097142726499999998e-01 1.093531671000000094e-01 1.097393783999999900e-01 1.095023273749999998e-01 1.096358727500000019e-01 1.097005575999999982e-01 1.097138983000000151e-01 1.096592988500000032e-01 1.099606402000000011e-01 1.097018818250000000e-01 1.095163901500000037e-01 1.096265733749999943e-01 1.096212797249999926e-01 1.096760719999999856e-01 1.095173344250000014e-01 1.095770426500000116e-01 1.095914149250000053e-01 1.095833072499999838e-01 1.096350385999999982e-01 1.097241430999999906e-01 1.096400302000000021e-01 1.099081064750000170e-01 1.092376325999999953e-01 1.095032986249999951e-01 1.098133635499999872e-01 1.099438112250000071e-01 1.094540733000000099e-01 1.096217068999999905e-01 1.101050335750000109e-01 1.093990432250000061e-01 1.091610803999999990e-01 1.097822643750000077e-01 1.098002572750000072e-01 1.094373542000000032e-01 1.096831357499999937e-01 1.096571208499999978e-01 1.092550410750000034e-01 1.095358558750000044e-01 1.100201327000000090e-01 1.094163271999999965e-01 1.093560779249999892e-01 1.098472205249999972e-01 1.097567509999999996e-01 1.096061226750000145e-01 1.094149727999999822e-01 1.097090286499999984e-01 1.101702108500000055e-01 1.094565842500000025e-01 1.099403568250000018e-01 1.095383418499999983e-01 1.097981543500000101e-01 1.096077863749999881e-01 1.096728406499999919e-01 1.095656552000000145e-01 1.100714894250000020e-01 1.095232655750000145e-01 1.097422387000000082e-01 1.098164918749999913e-01 1.096294784750000001e-01 1.096217814000000068e-01 1.100943845999999976e-01 1.098137556500000112e-01 1.096376031499999848e-01
5.800000000000000294e-02 1.116965946000000043e-01 1.120162071749999932e-01 1.118526301249999910e-01 1.118664232499999994e-01 1.121171564000000009e-01 1.118775727999999914e-01 1.119501331250000037e-01 1.116522344500000125e-01 1.118389890249999880e-01 1.120614958250000098e-01 1.119652178500000067e-01 1.120908651249999943e-01 1.117245512750000003e-01 1.122989372499999944e-01 1.117817269250000051e-01 1.117923912999999880e-01 1.116247326250000005e-01 1.121987146500000032e-01 1.118599990999999960e-01 1.121941100749999920e-01 1.121343347999999990e-01 1.120736019750000062e-01 1.118549074499999990e-01 1.121089751499999981e-01 1.118914968249999919e-01 1.120283991500000131e-01 1.116672695250000152e-01 1.118050161999999959e-01 1.119572734749999937e-01 1.120693526249999933e-01 1.118414490499999997e-01 1.118901934000000042e-01 1.118053549500000049e-01 1.117624390250000072e-01 1.116587193249999888e-01 1.119540393750000085e-01 1.123022514749999895e-01 1.119926351750000076e-01 1.120738950749999990e-01 1.119878288000000083e-01 1.117750383500000083e-01 1.117862713750000098e-01 1.120606880749999978e-01 1.117892064499999977e-01 1.119714388000000033e-01 1.121267326249999891e-01 1.118658455750000114e-01 1.119624707249999990e-01 1.119899640749999897e-01 1.119406403999999855e-01 1.119725708249999924e-01 1.122080074499999941e-01 1.119059307749999954e-01 1.119588060000000079e-01 1.118797825750000030e-01 1.117754497499999916e-01 1.116712157750000128e-01 1.119920591999999937e-01 1.119892626999999807e-01 1.119489930500000008e-01 1.121834707250000118e-01 1.119093863500000008e-01 1.121972058249999932e-01 1.119276511000000113e-01 1.119917503749999904e-01 1.119614007749999973e-01 1.124064039499999973e-01 1.121423175749999973e-01 1.118818058750000038e-01 1.118634491750000043e-01 1.120704090500000000e-01 1.122448816500000029e-01 1.120874693249999943e-01 1.118161085500000151e-01 1.116325281750000092e-01 1.116751162750000137e-01 1.116874712499999894e-01 1.120295697500000021e-01 1.119274260750000027e-01 1.117512898999999948e-01 1.121000232750000020e-01 1.118404053750000071e-01 1.121669846000000054e-01 1.117834387749999936e-01 1.118753326000000020e-01 1.117474593000000044e-01 1.123940719999999976e-01 1.117880092000000103e-01 1.117437200999999991e-01 1.117913804500000052e-01 1.117507286249999898e-01 1.118516194000000047e-01 1.116723419749999918e-01 1.116741638000000036e-01 1.115873629500000047e-01 1.118502803499999976e-01 1.118074468749999939e-01 1.120907686000000014e-01 1.118576679249999872e-01 1.119148923250000149e-01
5.999999999999999778e-02 1.136461388250000065e-01 1.136921578250000148e-01 1.136963091500000078e-01 1.135132406499999996e-01 1.136932817499999998e-01 1.135319964000000015e-01 1.137999537500000019e-01 1.136999978750000001e-01 1.135513691499999978e-01 1.137756017249999807e-01 1.134998334999999942e-01 1.136912180749999890e-01 1.134689659999999906e-01 1.135035601500000019e-01 1.135857394249999985e-01 1.138792875249999975e-01 1.140504253750000002e-01 1.136213491499999950e-01 1.134219257000000092e-01 1.135595055499999950e-01 1.136348703250000119e-01 1.138475102500000058e-01 1.138627797499999900e-01 1.134686467999999893e-01 1.137791281999999959e-01 1.134535291749999980e-01 1.135248980499999893e-01 1.137105715999999905e-01 1.137212273999999995e-01 1.137106797750000037e-01 1.136850962750000082e-01 1.135001326249999859e-01 1.136449912250000194e-01 1.135701485250000115e-01 1.139086210749999939e-01 1.137584799000000146e-01 1.137536974249999944e-01 1.135057539249999942e-01 1.136511129999999981e-01 1.137096219499999922e-01 1.138124572249999966e-01 1.136468011500000042e-01 1.136446244999999994e-01 1.136423483749999935e-01 1.137771757250000126e-01 1.137907448999999904e-01 1.136683241249999976e-01 1.135507576500000143e-01 1.135543774999999839e-01 1.135566220500000001e-01 1.135845268000000019e-01 1.139973923000000000e-01 1.137078542499999900e-01 1.134928349499999961e-01 1.136853954000000000e-01 1.135136340000000021e-01 1.136786308250000016e-01 1.137577177999999911e-01 1.136124226500000028e-01 1.137985658750000073e-01 1.136434262249999827e-01 1.132985780499999873e-01 1.135491877250000003e-01 1.137039889750000032e-01 1.136972419250000116e-01 1.136810557249999937e-01 1.136031801499999966e-01 1.138824461249999948e-01 1.137787515750000034e-01 1.135064347500000098e-01 1.137213238500000001e-01 1.136281547999999919e-01 1.136027520000000013e-01 1.136007264250000065e-01 1.138833082000000052e-01 1.135366208999999960e-01 1.137860402249999958e-01 1.137792282499999891e-01 1.140342988250000050e-01 1.137232502999999950e-01 1.135502173250000080e-01 1.137652355000000060e-01 1.137076221000000026e-01 1.135609374249999942e-01 1.134429595999999901e-01 1.136905956749999919e-01 1.135982553750000124e-01 1.135731318749999968e-01 1.139285262999999992e-01 1.134645816999999973e-01 1.137460070749999885e-01 1.139008484750000105e-01 1.135692973999999911e-01 1.137018202750000040e-01 1.137796858000000022e-01 1.136359707499999955e-01 1.136941218499999962e-01 1.138157776749999933e-01 1.138194481500000022e-01 1.135664169499999848e-01
6.199999999999999956e-02 1.147851757249999938e-01 1.147279539749999910e-01 1.148053929999999917e-01 1.147669443499999969e-01 1.148156487500000128e-01 1.147653831750000131e-01 1.148092508249999866e-01 1.148329411999999966e-01 1.148197088499999935e-01 1.148082663250000052e-01 1.146753390500000053e-01 1.147870047499999907e-01 1.148330869500000101e-01 1.148163440499999910e-01 1.147402509499999834e-01 1.146985592499999984e-01 1.148140689750000026e-01 1.147142770250000054e-01 1.145737091499999943e-01 1.148563835250000081e-01 1.146624533000000085e-01 1.146692883499999954e-01 1.147904385750000006e-01 1.148470552749999984e-01 1.147652721500000000e-01 1.149123361749999905e-01 1.147652923000000019e-01 1.148706583500000017e-01 1.147696837999999941e-01 1.148485867000000049e-01 1.148560917750000160e-01 1.147571851000000198e-01 1.147319966750000031e-01 1.148759906500000094e-01 1.148293749000000030e-01 1.149304192499999988e-01 1.146335098000000052e-01 1.147887469000000021e-01 1.147804393499999992e-01 1.147241165000000146e-01 1.148896692250000046e-01 1.147606170750000015e-01 1.147286755000000019e-01 1.148336550500000108e-01 1.148039724749999879e-01 1.149292950000000008e-01 1.147646717499999913e-01 1.148660384499999854e-01 1.148281691749999944e-01 1.147519893749999881e-01 1.147799243750000087e-01 1.147699011249999901e-01 1.149316202500000050e-01 1.148370059750000033e-01 1.147104836250000121e-01 1.147807596499999944e-01 1.147259239999999930e-01 1.147854969749999982e-01 1.148983577249999971e-01 1.147120730999999921e-01 1.147693016750000045e-01 1.147684673249999843e-01 1.147789930749999882e-01 1.148103260999999986e-01 1.147704984499999942e-01 1.146686574999999930e-01 1.147948788999999942e-01 1.147863557499999992e-01 1.147321344000000048e-01 1.147729006499999954e-01 1.147776228000000065e-01 1.148584566250000077e-01 1.148641850499999978e-01 1.146901501250000011e-01 1.146465897999999900e-01 1.147686753500000156e-01 1.146757570000000032e-01 1.147436896000000039e-01 1.147235892749999958e-01 1.147415780999999912e-01 1.147936687499999941e-01 1.147609964500000135e-01 1.147825322249999974e-01 1.146718701499999937e-01 1.148352209249999811e-01 1.146192689250000035e-01 1.147967843500000001e-01 1.144263492500000035e-01 1.147226811000000013e-01 1.146782601999999929e-01 1.149563134999999903e-01 1.147264642250000050e-01 1.146136652250000082e-01 1.147436283249999994e-01 1.147599527250000029e-01 1.148792389500000038e-01 1.146822144499999863e-01 1.148331092500000095e-01 1.146011742499999791e-01 1.147723472750000195e-01
6.400000000000000133e-02 1.152360020499999943e-01 1.153258500000000075e-01 1.152041289499999982e-01 1.151131966249999972e-01 1.151734544249999881e-01 1.152599533499999995e-01 1.153499135999999925e-01 1.153295255750000081e-01 1.152267208749999938e-01 1.151416133500000050e-01 1.152905701250000053e-01 1.153419434499999979e-01 1.152206558750000082e-01 1.151687393000000031e-01 1.152964760999999894e-01 1.152635495749999850e-01 1.151981712749999970e-01 1.152438052499999976e-01 1.153104556250000023e-01 1.152951944249999972e-01 1.153326907499999943e-01 1.152539673999999903e-01 1.152634550000000008e-01 1.151685131750000007e-01 1.152637390749999963e-01 1.151285396500000002e-01 1.151881654750000067e-01 1.153079575000000023e-01 1.152909837500000062e-01 1.152449692250000074e-01 1.152246188999999921e-01 1.152173266000000029e-01 1.153368562499999944e-01 1.152504815999999960e-01 1.153487465999999961e-01 1.151517649250000108e-01 1.152142359499999935e-01 1.153168184499999971e-01 1.152747097499999956e-01 1.152770381749999989e-01 1.152131555500000015e-01 1.153608052500000036e-01 1.151827148999999967e-01 1.153576329749999990e-01 1.153332992500000070e-01 1.151974291749999907e-01 1.153076086749999923e-01 1.151599309750000050e-01 1.152692072499999915e-01 1.152878502250000020e-01 1.151327981249999910e-01 1.153064869999999992e-01 1.152058342500000138e-01 1.152355899000000045e-01 1.152609366250000045e-01 1.152603584750000049e-01 1.152570898499999941e-01 1.153535429499999848e-01 1.152178162750000096e-01 1.153162631250000125e-01 1.152745269749999996e-01 1.152036770249999925e-01 1.152159464750000112e-01 1.152922667499999970e-01 1.153117518749999931e-01 1.152086411750000011e-01 1.151582420750000002e-01 1.152735388999999999e-01 1.152843737999999923e-01 1.151871329999999971e-01 1.152845262750000072e-01 1.153097837500000056e-01 1.152829659749999985e-01 1.152267642250000140e-01 1.151938342999999920e-01 1.152808042000000033e-01 1.152733995999999927e-01 1.152762405750000080e-01 1.151903659499999982e-01 1.152127189249999850e-01 1.152430141499999894e-01 1.153586637500000067e-01 1.151933074749999925e-01 1.151887219250000149e-01 1.153115748999999912e-01 1.153007267749999870e-01 1.151561735000000003e-01 1.152365427500000039e-01 1.152165988750000064e-01 1.152131024500000073e-01 1.152017228250000053e-01 1.152130828749999975e-01 1.153023605249999944e-01 1.152218582750000053e-01 1.152139096249999994e-01 1.153039951750000069e-01 1.151811078999999960e-01 1.152487640749999959e-01 1.152184813499999849e-01 1.153788917750000059e-01
6.600000000000000311e-02 1.150697057750000030e-01 1.151489868749999979e-01 1.151405541500000185e-01 1.150112653500000026e-01 1.149815261500000130e-01 1.149199524999999916e-01 1.149481193249999866e-01 1.150307414000000111e-01 1.150888794249999986e-01 1.150693205500000066e-01 1.149911461499999871e-01 1.151001339250000005e-01 1.150106429750000075e-01 1.150810033749999906e-01 1.151174056750000202e-01 1.152004977249999895e-01 1.149788952749999926e-01 1.151132160749999966e-01 1.150306566499999933e-01 1.148760142750000074e-01 1.149888106749999972e-01 1.149270982000000080e-01 1.150260035000000014e-01 1.149848550499999872e-01 1.150782457999999925e-01 1.150628843999999956e-01 1.150637296750000038e-01 1.149464732000000100e-01 1.150344360749999961e-01 1.149994571499999979e-01 1.149688540249999974e-01 1.149934194999999992e-01 1.150098446499999844e-01 1.149462880749999999e-01 1.150279825250000026e-01 1.150322289249999935e-01 1.151418370249999990e-01 1.150355846999999987e-01 1.150422941249999997e-01 1.151028881499999851e-01 1.150716512250000018e-01 1.150399917500000146e-01 1.150062041250000111e-01 1.150421201749999983e-01 1.150520772250000073e-01 1.148520665000000024e-01 1.148510777500000024e-01 1.149026259749999918e-01 1.150008733249999887e-01 1.150574455499999982e-01 1.150151235500000008e-01 1.149643679000000168e-01 1.149824509999999994e-01 1.149957409000000041e-01 1.149392827999999867e-01 1.150050850249999951e-01 1.152236022250000130e-01 1.150305891500000011e-01 1.149262843500000048e-01 1.150512224000000000e-01 1.151144124999999990e-01 1.150678721250000119e-01 1.150840694000000025e-01 1.149699808500000142e-01 1.149810623749999983e-01 1.150889306250000022e-01 1.150827122499999966e-01 1.150419410249999969e-01 1.149242449500000041e-01 1.150593266749999899e-01 1.149201921750000049e-01 1.149149508250000007e-01 1.150689586249999952e-01 1.149897863249999957e-01 1.150690764750000039e-01 1.150300159749999968e-01 1.150055921749999904e-01 1.149892992499999822e-01 1.148357428500000055e-01 1.150405932250000152e-01 1.149694421250000015e-01 1.149860172000000125e-01 1.150307962499999975e-01 1.151163121749999851e-01 1.150730272500000012e-01 1.150339020499999976e-01 1.149609728750000115e-01 1.150734787249999974e-01 1.148330218499999944e-01 1.150251908500000003e-01 1.150109407750000146e-01 1.150480597999999910e-01 1.150028254249999965e-01 1.151447245999999841e-01 1.150427018750000002e-01 1.150418660500000106e-01 1.149253401249999973e-01 1.148242580750000047e-01 1.149247459999999943e-01 1.150589446250000064e-01
6.800000000000000488e-02 1.141645495499999940e-01 1.140374396999999929e-01 1.142721623249999957e-01 1.138996798999999949e-01 1.139894432750000047e-01 1.140631168249999911e-01 1.139119095750000116e-01 1.142018018749999947e-01 1.140704182249999976e-01 1.142460077750000053e-01 1.139786726499999875e-01 1.141948339749999930e-01 1.142748651500000018e-01 1.140653770499999997e-01 1.141948087000000112e-01 1.141557340500000128e-01 1.141216652499999901e-01 1.143705489749999860e-01 1.139285732250000099e-01 1.137103901000000028e-01 1.141989622250000058e-01 1.142743541999999973e-01 1.141056116499999801e-01 1.143130628749999961e-01 1.141083518249999956e-01 1.143223781499999869e-01 1.140701787750000029e-01 1.140945742250000089e-01 1.140944595499999992e-01 1.141694732750000024e-01 1.139858936999999933e-01 1.141130875500000058e-01 1.142819513750000099e-01 1.141381996999999981e-01 1.139588214750000134e-01 1.140833523999999904e-01 1.142072979000000044e-01 1.142719767749999921e-01 1.141480281750000131e-01 1.143522137749999890e-01 1.144122392500000057e-01 1.139310364499999950e-01 1.141404398500000111e-01 1.138198821999999999e-01 1.139787111249999929e-01 1.142361476250000063e-01 1.141779014999999842e-01 1.141739088999999818e-01 1.140517142999999955e-01 1.141916934500000064e-01 1.142468820999999884e-01 1.141429132499999916e-01 1.142235374500000095e-01 1.140923351500000016e-01 1.139955528249999989e-01 1.141953727249999939e-01 1.141810792749999998e-01 1.142273472750000018e-01 1.140923326250000008e-01 1.139946031000000082e-01 1.138295892249999858e-01 1.142391643499999915e-01 1.140466419500000134e-01 1.140749716749999976e-01 1.143836890500000009e-01 1.140979312000000023e-01 1.141661200749999883e-01 1.142109244000000107e-01 1.140148091999999974e-01 1.142486028250000035e-01 1.141190271000000062e-01 1.142414462750000054e-01 1.141605470749999934e-01 1.140908211749999956e-01 1.139653300250000056e-01 1.141337313500000034e-01 1.143313403749999929e-01 1.142933469499999993e-01 1.139419017750000068e-01 1.143062783249999964e-01 1.138150163250000041e-01 1.144010445499999973e-01 1.137549967250000016e-01 1.137713265000000057e-01 1.141989438249999961e-01 1.142678541249999985e-01 1.140804776249999958e-01 1.139913521750000047e-01 1.142674016500000028e-01 1.138455681750000087e-01 1.141597135750000158e-01 1.141254952750000023e-01 1.139382340500000035e-01 1.142125363000000143e-01 1.142453353250000164e-01 1.142503032749999925e-01 1.141536203249999964e-01 1.140033673000000053e-01 1.138973040749999971e-01 1.141127497749999942e-01
7.000000000000000666e-02 1.121386131749999848e-01 1.123991366249999929e-01 1.124859137000000092e-01 1.123908283249999973e-01 1.124615127250000041e-01 1.129349645500000027e-01 1.123030409250000000e-01 1.123433480499999998e-01 1.123129867499999962e-01 1.124312920749999944e-01 1.120213210749999994e-01 1.126991078749999958e-01 1.126506267249999943e-01 1.124882542500000165e-01 1.128304155499999933e-01 1.125865376250000105e-01 1.127315990000000018e-01 1.121989449249999882e-01 1.120222320750000056e-01 1.121505663749999965e-01 1.121452248999999929e-01 1.121589238500000085e-01 1.127350107250000011e-01 1.124619661749999971e-01 1.123262912249999995e-01 1.125168212999999862e-01 1.126126217250000006e-01 1.124409264500000061e-01 1.125222103499999987e-01 1.127474236499999977e-01 1.125292625000000046e-01 1.127661232250000006e-01 1.126097228250000082e-01 1.126841391750000032e-01 1.125227533999999946e-01 1.129429054750000078e-01 1.124007985249999980e-01 1.123575053999999879e-01 1.125550303750000036e-01 1.121918270499999981e-01 1.129817755999999868e-01 1.125863000749999926e-01 1.123975712250000064e-01 1.125218818500000051e-01 1.126021924249999973e-01 1.123597469749999939e-01 1.128112280249999877e-01 1.120091050750000039e-01 1.125770990500000041e-01 1.128699914750000005e-01 1.124915219250000042e-01 1.126160927999999978e-01 1.121531256250000025e-01 1.122892371750000146e-01 1.130201401749999918e-01 1.123470868500000136e-01 1.126287395250000212e-01 1.127130198250000104e-01 1.127360727249999972e-01 1.127813419500000164e-01 1.122827143500000069e-01 1.125213492000000093e-01 1.123028860999999989e-01 1.126811520250000087e-01 1.122250863750000049e-01 1.123224458000000037e-01 1.128065847750000100e-01 1.123909271500000001e-01 1.121874419499999942e-01 1.123559057499999986e-01 1.120682011749999790e-01 1.122158518249999903e-01 1.120475156750000006e-01 1.126246470750000006e-01 1.124055549999999903e-01 1.123068150999999987e-01 1.123883572999999914e-01 1.125182330499999855e-01 1.126646480749999985e-01 1.126128563249999964e-01 1.126365975249999929e-01 1.123121850249999970e-01 1.123494671749999951e-01 1.125924674000000070e-01 1.125376426000000013e-01 1.128244918499999999e-01 1.125940576749999839e-01 1.122042570000000017e-01 1.126256981500000087e-01 1.126858586499999981e-01 1.121445219999999965e-01 1.126690544249999981e-01 1.117983131750000109e-01 1.129358286000000100e-01 1.127071419000000019e-01 1.128023246750000097e-01 1.124927246500000005e-01 1.122247834999999944e-01 1.125201515499999888e-01 1.127291474250000092e-01
7.199999999999999456e-02 1.103436416499999906e-01 1.098062933999999907e-01 1.109755930999999918e-01 1.102169901000000091e-01 1.104108512749999993e-01 1.098305595249999961e-01 1.101201895249999951e-01 1.101798411749999873e-01 1.094808318249999995e-01 1.101862025500000009e-01 1.090375369499999997e-01 1.100293663250000165e-01 1.098954698499999966e-01 1.100738021250000087e-01 1.095072803749999879e-01 1.097671763749999974e-01 1.103541511999999863e-01 1.097905906249999897e-01 1.108211535000000053e-01 1.097654082750000037e-01 1.103268857000000019e-01 1.110499842499999973e-01 1.098233612249999991e-01 1.106234538749999996e-01 1.100932223749999939e-01 1.099162563750000071e-01 1.104829968500000009e-01 1.104307645499999907e-01 1.098572459249999994e-01 1.097767354249999938e-01 1.102880458249999862e-01 1.105161357999999983e-01 1.100369421499999972e-01 1.104969868499999786e-01 1.103144270749999989e-01 1.093835141750000017e-01 1.101730849750000157e-01 1.101626983500000045e-01 1.096774677749999954e-01 1.099088157250000114e-01 1.101190447749999940e-01 1.093780022249999928e-01 1.100230152750000107e-01 1.095963942000000024e-01 1.098267148500000068e-01 1.096477209999999897e-01 1.103366054250000117e-01 1.098374501249999996e-01 1.094875938499999951e-01 1.098482329499999993e-01 1.100727660000000024e-01 1.101903745250000094e-01 1.103822859750000079e-01 1.100034540000000005e-01 1.105917738750000073e-01 1.102191464750000016e-01 1.100273946000000086e-01 1.104480200750000002e-01 1.096061913000000027e-01 1.100828279250000014e-01 1.093093466500000138e-01 1.096296702999999817e-01 1.097374652249999971e-01 1.106810190999999999e-01 1.099164360249999944e-01 1.100443627249999973e-01 1.104367082750000034e-01 1.101708789999999993e-01 1.100724051749999988e-01 1.097757102999999956e-01 1.101803865999999854e-01 1.106767385249999985e-01 1.100727190000000133e-01 1.102811242750000031e-01 1.103071468999999860e-01 1.098603501749999961e-01 1.098390461750000102e-01 1.102264261750000029e-01 1.102924535250000004e-01 1.107560161000000071e-01 1.101131868000000125e-01 1.096536136749999973e-01 1.099358131749999939e-01 1.102736045000000109e-01 1.102352236749999798e-01 1.096804480250000019e-01 1.100480482499999885e-01 1.095108463749999983e-01 1.102909903999999969e-01 1.098365831500000001e-01 1.100206433250000004e-01 1.104562399749999951e-01 1.097857646749999944e-01 1.097354038749999983e-01 1.102380234500000000e-01 1.095364390999999937e-01 1.103108358749999990e-01 1.098944613750000021e-01 1.102665854999999862e-01 1.095186851249999871e-01
7.399999999999999634e-02 1.073520629749999955e-01 1.067127053749999943e-01 1.071876022250000116e-01 1.068275646499999981e-01 1.069396477250000033e-01 1.061475232500000004e-01 1.069135680000000005e-01 1.071145327750000070e-01 1.055658253750000053e-01 1.065572515999999997e-01 1.066532853999999919e-01 1.063622340249999881e-01 1.071237738749999946e-01 1.065814806250000163e-01 1.073568888499999985e-01 1.062117831749999908e-01 1.072320544499999889e-01 1.071178587500000168e-01 1.066163944499999988e-01 1.069910256249999858e-01 1.063887164500000038e-01 1.071010041750000003e-01 1.071565942500000007e-01 1.070026590250000020e-01 1.070269493749999856e-01 1.064701787250000031e-01 1.068704049500000114e-01 1.070627125750000103e-01 1.074103318000000085e-01 1.070658726250000026e-01 1.061122856750000149e-01 1.070511531000000044e-01 1.069838762500000123e-01 1.070657454249999835e-01 1.070348494250000088e-01 1.074869238750000011e-01 1.062452811000000052e-01 1.069525846249999995e-01 1.063358803749999831e-01 1.065193397000000070e-01 1.071218673499999968e-01 1.071700869500000070e-01 1.069704073000000005e-01 1.067599252750000005e-01 1.074044001499999818e-01 1.071796104999999943e-01 1.072837575499999835e-01 1.070544930250000026e-01 1.065585514500000108e-01 1.077639019250000024e-01 1.071388516499999916e-01 1.064210131749999955e-01 1.070926036999999970e-01 1.054062447500000027e-01 1.057174581250000106e-01 1.072434676499999934e-01 1.070089472750000020e-01 1.070870242999999999e-01 1.069156282250000034e-01 1.073067111250000094e-01 1.067588976750000057e-01 1.064381333000000013e-01 1.067080473500000015e-01 1.070614839000000040e-01 1.073988190249999947e-01 1.067021299999999923e-01 1.070323109750000029e-01 1.071093276749999906e-01 1.073403956500000034e-01 1.071634112749999951e-01 1.066510194749999973e-01 1.062845652000000002e-01 1.061844348999999993e-01 1.069728160500000025e-01 1.069364846250000084e-01 1.075407582749999952e-01 1.075718281999999970e-01 1.062631545000000122e-01 1.068270994250000022e-01 1.069584800000000085e-01 1.065102848999999879e-01 1.065851055249999874e-01 1.072726021750000092e-01 1.073184578999999972e-01 1.070964171500000117e-01 1.067931196749999923e-01 1.070354961250000042e-01 1.065233999250000119e-01 1.067033705249999936e-01 1.066160792500000093e-01 1.063563345249999986e-01 1.067246924499999916e-01 1.070215688249999963e-01 1.070730741750000048e-01 1.064237751000000065e-01 1.069333539749999923e-01 1.072166934999999877e-01 1.066027211749999981e-01 1.065361877499999971e-01 1.076613243749999921e-01
7.599999999999999811e-02 1.028811097499999910e-01 1.019011804500000035e-01 1.019541893249999998e-01 1.029362523250000050e-01 1.027808103249999994e-01 1.044068366000000109e-01 1.025912897999999990e-01 1.023710050250000031e-01 1.029270550999999978e-01 1.031778705999999851e-01 1.028854091499999818e-01 1.019647230249999953e-01 1.025350813750000034e-01 1.032340860999999971e-01 1.037737314500000035e-01 1.030341017499999956e-01 1.030458847499999969e-01 1.032511833249999955e-01 1.027714784000000048e-01 1.035634700250000068e-01 1.030419869250000092e-01 1.039984939000000025e-01 1.036697423500000104e-01 1.038383778749999986e-01 1.029928714749999974e-01 1.041787123999999981e-01 1.023436570749999969e-01 1.036277521250000000e-01 1.024328059000000068e-01 1.033159055750000055e-01 1.040142294499999814e-01 1.035307446749999943e-01 1.024348002249999973e-01 1.022453931999999927e-01 1.032253941499999966e-01 1.022316124999999992e-01 1.035934546499999998e-01 1.030082174000000045e-01 1.037667561500000002e-01 1.033435149499999928e-01 1.026935123249999998e-01 1.036883477500000067e-01 1.025511624499999969e-01 1.034938069750000050e-01 1.025032505500000080e-01 1.032862514500000051e-01 1.024498175500000025e-01 1.031433602749999984e-01 1.039341124999999949e-01 1.023177155749999956e-01 1.017560630750000139e-01 1.020315440000000018e-01 1.028167529749999948e-01 1.031416834500000074e-01 1.016715416750000045e-01 1.024744731499999950e-01 1.031448704999999993e-01 1.035241428500000005e-01 1.032018058999999849e-01 1.036109615750000074e-01 1.033844081499999817e-01 1.029998183499999942e-01 1.023996764250000024e-01 1.029055050499999985e-01 1.035389055000000003e-01 1.029686939999999995e-01 1.031402446749999924e-01 1.019820747500000124e-01 1.034762801500000023e-01 1.031368507500000087e-01 1.025957670999999849e-01 1.033238845000000045e-01 1.021467064750000014e-01 1.042357582500000046e-01 1.032690035750000040e-01 1.038850748250000067e-01 1.040791331250000007e-01 1.028516208250000036e-01 1.035638428249999882e-01 1.026254202249999997e-01 1.028144733249999887e-01 1.032431464750000055e-01 1.027671692499999984e-01 1.032096720749999946e-01 1.037161033750000072e-01 1.021995733999999934e-01 1.029215500249999887e-01 1.025190957499999972e-01 1.030079061499999948e-01 1.031456536250000000e-01 1.026122487499999958e-01 1.031653534499999969e-01 1.026353416999999935e-01 1.041279690999999952e-01 1.026657440250000053e-01 1.026375697000000004e-01 1.026545146750000026e-01 1.033883600999999930e-01 1.027656756249999970e-01 1.031292475749999993e-01
7.799999999999999989e-02 9.829709582499998599e-02 9.878585814999998882e-02 9.758656387499999030e-02 9.694490425000000522e-02 9.864498940000000771e-02 9.793022980000000433e-02 9.714964032500000846e-02 9.855299507499998279e-02 9.712514297500000893e-02 9.634737372499999064e-02 9.816086942500000523e-02 9.845522019999999874e-02 9.914869625000000131e-02 9.845634059999999743e-02 9.757734895000000352e-02 9.937021282499999830e-02 9.781099662500000735e-02 9.886455730000000275e-02 9.827848242499999387e-02 9.834845627499999576e-02 9.817652192500000985e-02 9.844358780000000975e-02 9.696732887499999454e-02 9.800663034999999856e-02 9.930324775000000381e-02 9.757950595000000615e-02 9.809921042499999966e-02 9.842062417499999882e-02 9.870663497499999883e-02 9.764085734999999877e-02 9.811349964999999118e-02 9.712351504999999774e-02 9.814161782499999931e-02 9.735198979999999669e-02 9.726084617500001250e-02 9.880489985000000253e-02 9.789088519999999960e-02 9.841691972500000996e-02 9.880860394999999019e-02 9.753910990000000392e-02 9.816642855000000389e-02 9.852132704999999602e-02 9.897333777500000318e-02 9.891448285000001284e-02 9.798059124999999869e-02 9.781059937500000134e-02 9.960407237500000510e-02 9.867197444999999123e-02 9.726237642500000502e-02 9.721728212499999855e-02 9.751167267499999403e-02 9.892407572499999080e-02 9.836456192500001028e-02 9.801960342500000423e-02 9.766740359999999399e-02 9.804108890000000354e-02 9.732777400000000578e-02 9.877843682499999611e-02 9.816654142499998958e-02 9.813695325000000580e-02 9.878534387500000069e-02 9.740551849999999623e-02 9.707966052500001386e-02 9.821600885000000836e-02 9.890074627500000659e-02 9.884236775000000697e-02 9.788609337499999674e-02 9.850353302499999242e-02 9.816219722499999745e-02 9.861266677500001021e-02 9.823902225000000210e-02 9.797812107499999368e-02 9.835169354999999392e-02 9.784188097500000347e-02 9.904390394999999792e-02 9.827618677499999622e-02 9.829070517499999271e-02 9.866585032499999852e-02 9.710785110000000331e-02 9.784965865000000429e-02 9.798481574999999555e-02 9.835782022500000332e-02 9.770662985000001799e-02 9.706136595000000589e-02 9.775719300000000611e-02 9.931529492500000555e-02 9.697120759999999784e-02 9.770143844999999716e-02 9.876881167499999836e-02 9.702062722500000291e-02 9.788141019999999082e-02 9.826556007499999412e-02 9.698010625000000329e-02 9.834857992499999868e-02 9.679993657500000903e-02 9.759619675000000272e-02 9.874120727499999250e-02 9.780750612499999885e-02 9.742959135000001103e-02 9.614543367499998883e-02
8.000000000000000167e-02 9.247919405000001869e-02 9.273778257499999678e-02 9.238640169999999541e-02 9.332883197500001227e-02 9.263920305000000743e-02 9.198109754999998777e-02 9.262918639999999371e-02 9.219686492499999664e-02 9.383277084999999684e-02 9.055467732499999922e-02 9.289219255000000230e-02 9.418561137500000569e-02 9.405629587500000111e-02 9.116736627500000856e-02 9.154591885000001872e-02 9.285044379999998765e-02 9.192209615000000722e-02 9.267413107499999914e-02 9.226160677500000462e-02 9.298455252499999990e-02 9.225843497499999768e-02 9.242316017499999092e-02 9.190793329999999428e-02 9.160023130000000124e-02 9.251000747500000287e-02 9.233279765000000638e-02 9.129386374999999554e-02 9.194594382500000107e-02 9.271464812499999320e-02 9.119442480000000684e-02 9.226716397499999667e-02 9.140655602499998811e-02 9.250342304999999155e-02 9.315266182499999659e-02 9.247263755000000029e-02 9.325297165000000221e-02 9.256187209999998389e-02 9.418970890000000207e-02 9.392834672499998649e-02 9.259063550000000420e-02 9.207161407500000228e-02 9.168775120000001444e-02 9.294104837500000160e-02 9.335696764999999731e-02 9.372251352499999522e-02 9.299995727500001697e-02 9.105406707500000862e-02 9.257525255000000064e-02 9.440765720000000860e-02 9.278701544999999606e-02 9.221935477499999811e-02 9.156241804999999678e-02 9.130358812500000143e-02 9.337856275000001871e-02 9.323929400000000034e-02 9.287868057500001107e-02 9.299821709999998853e-02 9.163604250000000062e-02 9.289837132499999262e-02 9.276729577499999435e-02 9.209126144999998931e-02 9.275780254999999030e-02 9.310282437500000396e-02 9.102057187499999757e-02 9.281515312499999393e-02 9.262658512499999386e-02 9.257989012499999448e-02 9.280652509999998134e-02 9.310631219999998542e-02 9.357849819999998486e-02 9.144559400000000504e-02 9.348951472499998638e-02 9.247745617499998627e-02 9.141871662500000717e-02 9.133169547500000207e-02 9.272564305000000062e-02 9.221359949999999306e-02 9.380527992500001244e-02 9.188412760000000401e-02 9.156490197500000150e-02 9.199448782499999866e-02 9.339892510000000203e-02 9.203120452500000714e-02 9.153129167500000107e-02 9.273243622500000616e-02 9.265872734999999749e-02 9.225368792499999415e-02 9.392940019999999890e-02 9.281888047499999017e-02 9.267315117499998200e-02 9.357129032500000054e-02 9.257520525000000056e-02 9.273667050000000689e-02 9.256831860000000467e-02 9.294679790000000275e-02 9.209790302499999692e-02 9.341955959999999337e-02 9.272986354999999958e-02 9.295413297500000616e-02 9.181172105000000305e-02
8.200000000000000344e-02 8.602299997500000017e-02 8.675044807500001398e-02 8.682774677500000593e-02 8.553067157499999462e-02 8.616226852500000200e-02 8.661455997499999115e-02 8.716038219999998338e-02 8.628205007500000523e-02 8.475756827500001422e-02 8.645400334999998881e-02 8.454996805000000726e-02 8.528495785000000939e-02 8.598511967500001296e-02 8.758306389999999386e-02 8.678091865000001071e-02 8.451025187499999758e-02 8.814275350000000397e-02 8.668522692499999738e-02 8.632681895000000882e-02 8.490584197500000707e-02 8.618673955000000220e-02 8.650412902500000112e-02 8.562721014999999380e-02 8.693721890000000174e-02 8.560828359999998749e-02 8.648326847499999970e-02 8.622955232500000011e-02 8.551419060000001182e-02 8.624224795000000332e-02 8.736487947499999018e-02 8.568269639999999410e-02 8.730658535000000720e-02 8.634410422499999571e-02 8.552083117499999221e-02 8.735978134999998479e-02 8.854208895000001411e-02 8.473471592499999538e-02 8.607469885000000598e-02 8.613022142500000033e-02 8.746839472499999546e-02 8.573682407499999547e-02 8.536950364999998375e-02 8.599982567500000230e-02 8.679298724999999493e-02 8.735748390000000474e-02 8.545479427499999558e-02 8.670386772500000838e-02 8.633937099999999809e-02 8.696428192499999765e-02 8.429269564999999909e-02 8.655207715000000357e-02 8.653416977499998886e-02 8.513299652499999037e-02 8.582241257500000664e-02 8.644244014999999393e-02 8.557472835000000388e-02 8.544469344999998384e-02 8.621876709999999611e-02 8.495307919999998958e-02 8.594923737500000105e-02 8.550527722500000927e-02 8.659070804999999260e-02 8.622833119999998019e-02 8.518004247499999515e-02 8.835232629999999199e-02 8.556955680000001563e-02 8.612550874999999606e-02 8.539411345000000320e-02 8.704346902500001426e-02 8.564645200000001179e-02 8.674648855000001435e-02 8.588365824999999454e-02 8.522631129999999611e-02 8.724891485000001168e-02 8.617292135000000075e-02 8.532172092499999694e-02 8.842794380000000565e-02 8.593526002499998762e-02 8.677866287499999554e-02 8.641179507499999191e-02 8.672522839999999289e-02 8.455627820000001515e-02 8.657264465000000242e-02 8.520592619999999007e-02 8.549962047499999607e-02 8.762962592499999592e-02 8.644457174999999050e-02 8.522384280000000478e-02 8.617583995000001329e-02 8.739532942500000123e-02 8.446749157499999772e-02 8.706057827499999457e-02 8.404439504999999810e-02 8.693783412499998808e-02 8.605537497500000133e-02 8.711841490000001020e-02 8.478209640000000658e-02 8.564983204999998545e-02 8.520045590000001334e-02 8.422054149999999573e-02
8.400000000000000522e-02 7.848000392499999978e-02 7.757697345000000300e-02 8.068708844999999963e-02 7.760448895000000846e-02 7.895475215000000158e-02 8.135493967500000145e-02 7.787154067499998944e-02 7.962255645000000659e-02 7.655783002499999546e-02 7.965554370000001161e-02 7.720826574999999081e-02 7.883378224999999795e-02 7.990645037500000714e-02 7.646310380000000129e-02 7.812667462499998938e-02 7.994758662499999724e-02 7.732713524999999810e-02 7.951704340000000093e-02 7.980031212499999471e-02 8.095687064999999849e-02 7.983553755000000196e-02 7.789237667500001350e-02 7.883240945000000166e-02 7.954717975000000219e-02 7.740085185000000756e-02 7.835171429999999992e-02 7.838195999999998664e-02 7.897671029999998871e-02 7.838186630000000543e-02 7.653177857500000070e-02 7.971112884999999315e-02 7.966437464999999440e-02 7.668235567499999406e-02 7.875068615000001271e-02 7.982879550000000768e-02 7.795799139999999572e-02 7.872514902500001022e-02 8.027007812499999118e-02 7.943677864999999783e-02 7.834682305000001401e-02 7.838135337500000410e-02 7.849177910000000591e-02 7.757103982499999328e-02 7.606204224999998931e-02 7.849871349999999748e-02 8.026411799999999541e-02 8.001930890000000240e-02 7.988593059999998802e-02 8.056921622500000379e-02 7.663498945000001006e-02 7.976600034999999089e-02 7.618502485000000490e-02 7.935515320000000039e-02 7.956899812500001223e-02 7.972346285000000976e-02 7.832021692500000520e-02 7.688396495000000830e-02 7.760341479999999237e-02 7.818404330000001956e-02 7.734319010000000050e-02 7.843977432500000291e-02 7.505283002500000300e-02 7.798776474999999375e-02 7.797819327500001008e-02 7.813912847500001368e-02 7.843751200000000090e-02 8.093547330000001871e-02 7.895184395000000299e-02 7.626385142500000103e-02 8.038249227500000871e-02 7.768282145000000860e-02 8.016374400000000899e-02 7.799562059999999575e-02 7.729993375000000777e-02 7.931685985000000438e-02 7.816958404999999055e-02 7.995274060000000238e-02 7.885088937499999673e-02 7.738743522500000915e-02 7.832008797500000785e-02 7.865134274999999175e-02 7.754153627500000312e-02 7.779510674999999542e-02 7.953457444999999237e-02 7.793263587500000311e-02 7.919097934999999588e-02 7.799234502499999278e-02 8.009760787499999035e-02 8.070239272500000227e-02 8.032393677499999329e-02 7.684018495000001503e-02 7.939357639999999883e-02 7.822747742499999712e-02 7.917479347500000486e-02 8.001454944999999985e-02 7.809995975000000312e-02 7.798780617500000734e-02 7.807584560000001284e-02 7.857424417499998814e-02 7.847966027500000163e-02
8.599999999999999312e-02 6.902882644999999706e-02 7.305727345000000150e-02 6.993270532499999692e-02 6.945347709999999397e-02 7.127474087500000610e-02 7.062350100000000519e-02 6.796893835000000772e-02 7.106336330000000145e-02 7.059478697500000399e-02 7.291579067499999456e-02 7.288258784999999962e-02 7.228663317499998964e-02 7.164231474999999127e-02 7.286123084999999999e-02 7.089506034999999706e-02 7.333394910000001765e-02 6.883195539999999168e-02 7.304261334999999355e-02 7.094309520000000036e-02 6.993210725000000016e-02 7.256626709999999814e-02 6.962013694999999447e-02 6.945766112500000034e-02 7.177802435000001091e-02 7.301027444999999561e-02 7.207619672499998575e-02 7.267921724999999722e-02 7.116336237499999717e-02 7.187291899999999345e-02 7.086701147499999132e-02 7.168162407500000555e-02 7.082869840000000083e-02 7.034349747499998862e-02 7.139186990000000177e-02 7.070941132499998505e-02 7.029422235000000463e-02 7.017670160000000212e-02 7.042894649999999201e-02 6.959445779999999526e-02 7.311297507500000292e-02 7.240569302500000914e-02 7.115620017499998951e-02 7.161740219999999935e-02 7.201895907499999971e-02 6.979039835000000469e-02 7.108327144999999903e-02 6.879560632499999440e-02 7.071039252499999872e-02 7.120992577499998810e-02 7.089523199999998859e-02 7.510518204999999670e-02 7.231334185000000414e-02 7.150229480000001858e-02 6.912119840000000015e-02 7.007253304999999655e-02 7.090319110000001257e-02 7.222587525000000175e-02 6.842857539999999683e-02 7.273863400000001034e-02 7.275633142500000095e-02 7.138386887500000610e-02 7.290645649999999423e-02 6.949130217499999151e-02 7.166969517499999220e-02 7.107548877500000084e-02 7.196920767500000760e-02 7.163117292500000011e-02 7.171966594999999722e-02 7.235981102499999817e-02 7.171869817499999800e-02 7.049486012500000287e-02 6.984102862500000952e-02 7.151263694999999976e-02 6.947413332499999261e-02 7.206569585000000000e-02 7.250429677500000447e-02 7.158465160000000715e-02 6.898257222499999675e-02 7.207797314999998817e-02 7.021773489999999507e-02 7.086567565000000124e-02 7.251957814999999974e-02 7.084893245000001283e-02 7.114730084999999760e-02 7.172365672500000122e-02 7.201350959999999746e-02 7.207439359999999462e-02 7.200886545000000083e-02 7.194210705000000927e-02 7.296986304999998618e-02 7.236831402500000510e-02 7.049214545000000165e-02 7.217182582499999388e-02 7.113739539999999750e-02 7.107387687499999718e-02 6.716912224999999070e-02 6.970701477500000631e-02 7.318221792499998712e-02 7.181973164999999604e-02 6.913519527500000539e-02
8.799999999999999489e-02 6.176747732500000032e-02 6.059604447499999935e-02 5.620794327500000520e-02 6.335707987499999971e-02 5.964763170000000198e-02 6.383381457500000855e-02 6.630903685000001657e-02 6.318698932499999810e-02 6.141790167499999731e-02 5.835685699999999809e-02 6.279412982500000295e-02 5.922180600000000184e-02 5.953961367499999852e-02 6.005407832499999599e-02 6.215841725000000040e-02 6.449732869999999507e-02 6.312979494999999830e-02 6.345874850000000900e-02 6.209572427499999298e-02 6.148664635000000711e-02 6.142716955000000062e-02 6.331081322499999831e-02 5.984235249999999423e-02 6.372677162499999770e-02 5.939130039999999944e-02 6.237979272500000089e-02 6.259196537499998880e-02 6.416761429999999489e-02 5.736045042500000080e-02 6.209292662499999588e-02 6.087197572499999931e-02 6.144844339999999683e-02 6.140927687499999482e-02 6.132342989999999688e-02 6.227440782500000965e-02 6.345771374999999159e-02 6.156943460000000035e-02 6.180527177500000358e-02 5.954587147499999789e-02 6.214646595000000717e-02 6.328389275000000092e-02 5.988745072500000627e-02 6.158133469999999693e-02 6.158176580000000039e-02 6.303615182500001135e-02 5.723218957500000870e-02 6.581744309999999765e-02 6.545429190000000286e-02 5.784081662499999943e-02 6.358075244999999986e-02 6.167116617499999315e-02 6.250822222499999303e-02 6.157771315000000467e-02 5.938140742500000457e-02 5.869050157499999809e-02 5.913225065000000252e-02 5.968784715000000074e-02 6.007391269999999561e-02 6.244146849999999971e-02 6.445747127499999729e-02 6.111573582500000323e-02 5.944760574249999957e-02 6.152948425000000221e-02 6.109914677500000169e-02 6.410335244999999793e-02 5.996666184999999150e-02 6.305141864999999624e-02 6.199621067500000332e-02 6.413294267499999868e-02 6.006633035000000231e-02 6.262403332499999475e-02 6.306111420000000412e-02 6.428133742500000136e-02 6.203981694999999991e-02 6.157402624999999685e-02 6.259625742499999590e-02 6.239852984999999519e-02 6.228404689999999383e-02 6.129131802499999948e-02 5.806165167499999918e-02 6.400758195000000317e-02 5.999653152499999365e-02 6.299540647500000146e-02 6.234376369999999890e-02 6.024787669500000081e-02 5.727275812499999647e-02 5.877958132500000349e-02 6.019956845000000445e-02 6.202490374999999195e-02 5.906625217500000025e-02 6.079624774999999731e-02 6.376943332499999950e-02 6.071953899999999599e-02 6.203143382500000969e-02 6.271219174999999313e-02 6.401456837499999719e-02 6.110645420000000022e-02 6.128538849999999594e-02 6.256947524999999233e-02 5.847423375000000006e-02
8.999999999999999667e-02 5.583571707499999925e-02 5.526960607499999817e-02 5.331696945000000132e-02 5.545053914999999861e-02 5.516527397499999819e-02 5.585746517500000258e-02 5.582347249999999872e-02 5.270390512500000568e-02 5.714529352500000159e-02 5.531188057499999977e-02 5.443726392499999289e-02 5.425030010000000263e-02 5.431540997500000634e-02 5.569988390000000372e-02 5.349749129999999825e-02 5.414275002499999850e-02 5.500793402499999651e-02 5.418516637499999622e-02 5.437712862500000688e-02 5.376338979999999851e-02 5.416708365000000303e-02 5.515056659999999916e-02 5.552490219999999671e-02 5.510395912500000437e-02 5.371383079999999394e-02 5.540522487499999899e-02 5.480066549999999814e-02 5.466343829999999876e-02 5.484204452500000132e-02 5.653626452499999760e-02 5.623548692500000140e-02 5.442883080000000123e-02 5.521606082499999624e-02 5.464282735000000613e-02 5.530639797500000454e-02 5.546318130000000429e-02 5.575805265000000066e-02 5.515440097500000360e-02 5.472694337500000339e-02 5.540103409999999617e-02 5.412435114999999269e-02 5.424489422499999963e-02 5.500643080000000573e-02 5.657061257499999829e-02 5.588008274999999719e-02 5.539206029999999698e-02 5.523468462500000231e-02 5.598714197500000156e-02 5.351496012499999677e-02 5.429544057499999937e-02 5.541312102500000475e-02 5.492511672499999359e-02 5.353833052499999690e-02 5.561827447500000687e-02 5.578152407499999826e-02 5.535384087499999745e-02 5.415055579999999286e-02 5.412874839999999577e-02 5.379496475000000028e-02 5.610289897500000261e-02 5.574753984999999967e-02 5.559770675000000328e-02 5.529442887499999570e-02 5.520315697500000063e-02 5.411875837499999925e-02 5.591518577500000087e-02 5.554999827500000514e-02 5.545930515000000588e-02 5.573487729999999918e-02 5.500258647500000375e-02 5.386454250000000110e-02 5.431840767500000638e-02 5.546470767500000232e-02 5.451078772500000252e-02 5.430279352499999684e-02 5.491474385000000291e-02 5.419599122500000365e-02 5.484599094999999952e-02 5.446775554999998964e-02 5.445169980000000298e-02 5.409055307500000576e-02 5.501680944999999545e-02 5.439579707500000194e-02 5.560411677500000371e-02 5.392440317500000330e-02 5.538109247500000443e-02 5.557715337499999353e-02 5.509837122499999795e-02 5.372081639999999603e-02 5.310999222499999950e-02 5.495604165000000235e-02 5.667652707499999665e-02 5.420142775000000301e-02 5.381064809999999698e-02 5.421648607499999356e-02 5.438824677499999594e-02 5.436417819999999484e-02 5.483487802499999869e-02 5.458894097499999987e-02 5.423187092499999473e-02
9.099999999999999756e-02 4.897571989999999903e-02 5.171542675000000838e-02 4.834597552500000117e-02 5.189664377500000092e-02 4.937595387500000321e-02 4.952922084999999974e-02 4.956215054999999620e-02 5.063581952500000039e-02 4.981160827499999527e-02 5.106829699999999861e-02 5.033870869999999831e-02 4.878430392500000129e-02 4.914282730000001098e-02 4.924711095000000594e-02 4.931901535000000197e-02 4.881739385000000153e-02 5.052986152500000411e-02 5.001134482500000505e-02 4.995621589999999640e-02 5.026121915000000134e-02 4.831225077499999576e-02 4.804628077499999844e-02 5.081458615000000040e-02 4.973489112499999976e-02 5.068715724999999644e-02 4.918504550000000336e-02 4.973949269999999867e-02 4.901822727499999949e-02 4.999477524999999811e-02 5.177044960000000418e-02 5.041301149999999343e-02 4.991550320000000263e-02 5.106112674999999795e-02 5.019927022500000197e-02 4.951739695000000052e-02 5.090632452500000460e-02 5.094108402499999272e-02 4.871139092500000045e-02 5.060664819999999980e-02 4.726156617499999851e-02 4.831955102499999738e-02 4.899088122500000475e-02 4.890831682499999916e-02 4.949350680000000335e-02 5.035931044999999995e-02 4.871565907500000764e-02 4.950308687499999083e-02 5.004084252500000385e-02 4.991212639999999950e-02 5.134654482499999284e-02 4.920417587500000578e-02 5.027811754999999411e-02 4.977904214999999410e-02 5.108094037500000156e-02 4.979227249999999827e-02 4.831239897499999686e-02 5.130114025000000189e-02 5.012594887499999263e-02 4.915285432500000884e-02 5.040412489999999968e-02 4.983934157500000128e-02 5.060109050000000108e-02 4.889469244999999908e-02 4.937270847499999893e-02 4.921397982499999685e-02 5.004993292499999163e-02 5.026736275000000254e-02 4.874718350000000616e-02 5.003138584999999861e-02 4.868302305000000302e-02 5.083428519999999562e-02 5.028591504999999767e-02 4.976119995000000129e-02 5.125725779999999732e-02 5.113849322500000488e-02 4.828597629999999835e-02 5.142372167499999897e-02 5.060872815000000413e-02 5.035936209999999913e-02 4.849838507500000423e-02 4.936048577500000423e-02 4.979764957499999839e-02 5.158889269999999971e-02 5.029248977499999745e-02 4.808705137500000198e-02 5.122133685000000020e-02 4.833684267499999826e-02 4.896141194999999863e-02 4.756831155000000588e-02 4.873357307500000152e-02 4.974018730000000221e-02 5.023442574999999882e-02 5.108800937500000000e-02 5.005681962500000554e-02 4.987998329999999980e-02 4.846512217500000691e-02 5.016081295000000134e-02 4.886687320000000084e-02 5.018437709999999663e-02 4.874933665000000249e-02
9.199999999999999845e-02 4.524076597499999963e-02 4.294067230000000318e-02 4.722945762499999173e-02 4.519714734999999428e-02 4.548455552500000471e-02 4.509369157500000419e-02 4.468034404999999404e-02 4.479002529999999427e-02 4.505241872499999439e-02 4.276728065000000301e-02 4.415574654999999960e-02 4.591050070000000233e-02 4.598977429999999422e-02 4.545993584999999393e-02 4.378553839999999725e-02 4.463338442500000558e-02 4.498976422499999933e-02 4.465992484999999762e-02 4.409087957500000543e-02 4.541378082500000662e-02 4.626656367499999700e-02 4.548440287500000317e-02 4.282176465000000348e-02 4.507264660000000200e-02 4.375662092500001016e-02 4.673414729999999379e-02 4.488595410000000008e-02 4.449624035000000061e-02 4.446207152500000065e-02 4.683084660000000343e-02 4.422744462499999391e-02 4.543440309999999954e-02 4.545015044999999726e-02 4.442470219999999914e-02 4.419370039999999389e-02 4.678578009999999343e-02 4.294223107499999664e-02 4.490114504999999367e-02 4.413880430000000077e-02 4.543309782500000449e-02 4.426375409999999677e-02 4.372757715000000212e-02 4.283444342500000029e-02 4.352237962499999613e-02 4.482684727500000493e-02 4.512434852500000343e-02 4.373337682500000323e-02 4.555052735000000158e-02 4.438828179999999846e-02 4.465283457500000136e-02 4.413732532499999722e-02 4.419657267499999681e-02 4.497293645000000062e-02 4.346151625000000546e-02 4.454321374999999777e-02 4.622324045000000825e-02 4.660935365000000441e-02 4.541168067499999628e-02 4.474779782499999775e-02 4.455171297499999766e-02 4.443819229999999842e-02 4.466353857500000163e-02 4.388862637500000330e-02 4.470005672499999944e-02 4.615126359999999900e-02 4.406460602500000129e-02 4.579610549999999641e-02 4.544900102499999789e-02 4.420902279999999740e-02 4.352504827500000562e-02 4.434882987500000234e-02 4.416192114999999835e-02 4.481083460000000185e-02 4.582206122500000200e-02 4.437072252500000313e-02 4.405579365000000108e-02 4.304796175000000225e-02 4.396062505000000731e-02 4.613605392499999652e-02 4.492069254999999511e-02 4.405284400000000072e-02 4.495720799999999157e-02 4.491670514999999975e-02 4.600796582499999676e-02 4.487253222499999750e-02 4.631307494999999802e-02 4.486758209999999747e-02 4.451381545000000078e-02 4.411081742499999708e-02 4.352133407500000106e-02 4.525929574999999760e-02 4.432309047500000015e-02 4.635551309999999536e-02 4.573566812500000356e-02 4.498895842499999603e-02 4.482105992500000358e-02 4.472332889999999783e-02 4.420811919999999978e-02 4.595046999999999326e-02 4.443659972499999777e-02
9.299999999999999933e-02 4.108204975000000203e-02 4.031735169999999674e-02 3.997853460000000414e-02 4.010622302499999847e-02 3.914183542499999335e-02 4.058944472499999984e-02 4.076537170000000404e-02 4.032389147499999826e-02 4.021928329999999857e-02 3.985068630000000028e-02 3.691360119999999995e-02 3.762344484999999988e-02 4.254488842499999646e-02 4.014614000000000377e-02 3.998036507500000308e-02 4.170435797500000180e-02 3.972057514999999955e-02 3.916662354999999457e-02 4.007954047500000144e-02 3.599670512500000030e-02 3.807810807500000561e-02 3.842079242500000269e-02 4.032169014999999190e-02 4.002679750000000258e-02 3.956632770000000077e-02 4.061751044999999810e-02 3.911364702500000345e-02 3.995916484999999935e-02 3.954901770000000122e-02 3.743929599999999691e-02 3.873757209999999923e-02 4.118577159999999709e-02 3.914891307499999279e-02 4.149203649999999577e-02 4.182057734999999887e-02 4.139156674999999730e-02 3.996988052500000110e-02 3.837719562499999904e-02 4.019602617500000336e-02 3.908152164999999928e-02 4.073255134999999305e-02 4.075583297499999619e-02 3.758900739999999907e-02 3.892855744999999812e-02 3.956720187499999236e-02 4.049130097499999831e-02 3.742740682500000221e-02 3.981511587500000116e-02 3.678625082500000532e-02 3.765489587499999680e-02 4.140496627500000332e-02 3.883041157500000118e-02 4.023908247500000701e-02 4.067597487499999970e-02 3.838666822500000353e-02 4.030522945000000051e-02 4.034219509999999870e-02 3.782532980000000156e-02 3.988501142499999846e-02 3.965001052500000123e-02 3.506880755000000432e-02 3.879504459999999488e-02 3.916049890000000006e-02 3.918393982499999983e-02 3.987314677499999988e-02 4.055564577500000295e-02 4.077932909999999744e-02 3.845509255000000015e-02 4.056376690000000618e-02 3.910307527500000296e-02 4.080031102500000090e-02 4.008448369999999955e-02 3.919914844999999870e-02 3.911746777499999772e-02 3.928702099999999836e-02 4.015850220000000137e-02 3.903728867499999672e-02 3.852852115000000160e-02 4.067691712500000334e-02 3.895869669999999646e-02 3.982730272499999252e-02 3.876056785000000365e-02 3.984058135000000112e-02 4.002108880000000007e-02 3.691538737500000417e-02 3.977500789999999925e-02 4.112010932500000104e-02 3.880564504999999692e-02 4.099081079999999933e-02 4.046402935000000672e-02 4.135820234999999789e-02 4.027907472500000252e-02 3.923680047499999296e-02 3.874314545000000221e-02 4.124777852500000064e-02 3.904139447500000470e-02 4.138348370000000109e-02 4.037628477500000007e-02 4.109318915000000072e-02 4.142636695000000147e-02
9.400000000000000022e-02 3.405391024999999960e-02 3.394230002500000370e-02 3.009624980999999963e-02 3.412408502500000745e-02 3.261547527499999294e-02 3.335129222500000240e-02 3.329899572499999544e-02 3.325154917499999890e-02 3.272248342499999713e-02 3.491659547500000627e-02 3.622224527500000901e-02 3.565605767499999829e-02 3.505720664999999875e-02 3.238852785000000123e-02 3.586719757500000244e-02 3.427744602500000515e-02 3.450571129999999848e-02 3.540527377500000267e-02 3.354091559999999861e-02 3.197453520000000105e-02 3.360123870000000096e-02 3.355282792500000055e-02 3.462300079999999780e-02 3.504643824999999907e-02 3.396835637500000143e-02 3.367861667500000183e-02 3.562871632499999691e-02 3.147572462499999973e-02 3.367665042500000289e-02 3.521283227499999446e-02 3.269079615000000660e-02 3.237057560500000014e-02 3.191942564999999954e-02 3.422425382499999502e-02 3.606469897499999661e-02 3.413987342499999467e-02 3.320018324999999410e-02 3.424265547499999451e-02 3.508308662500000952e-02 3.442083747500000040e-02 3.405552892500000178e-02 3.178094540000000329e-02 3.401884759999999897e-02 3.421740225000000080e-02 3.619230490000000661e-02 3.403403592500000435e-02 3.542620892499999397e-02 3.100002040749999868e-02 3.482156132500000001e-02 3.473320407500000290e-02 3.348289852499999886e-02 3.572224544999999529e-02 3.314435964999999651e-02 3.372299452500000100e-02 3.450078279999999747e-02 3.349319164999999682e-02 3.248135037500000238e-02 3.504100057499999477e-02 3.046038892499999817e-02 3.202051017499999569e-02 3.228291917500000080e-02 3.420654210000000084e-02 3.390288010000000463e-02 3.492858019999999647e-02 3.277137392499999968e-02 3.303797699999999615e-02 3.611455792499999873e-02 3.529174477499999463e-02 3.328459372499999180e-02 3.490033707499999582e-02 3.437577994999999748e-02 3.459023947500000640e-02 3.398340602499999585e-02 3.273296107500000413e-02 3.439633852500000727e-02 3.378384832500000434e-02 3.573686182500000058e-02 3.187374462499999866e-02 3.357061512500000150e-02 3.341807152499999545e-02 3.455862192499999791e-02 3.190225152500000133e-02 3.179283669499999992e-02 3.406194940000000643e-02 3.387258794999999795e-02 3.510579475000000227e-02 3.417296325000000051e-02 3.310385000000000411e-02 3.574191267500000102e-02 3.456690614999999300e-02 3.259075539999999743e-02 3.394833967500000133e-02 3.438660814999999760e-02 3.277573690000000484e-02 3.450370809999999538e-02 3.535714852499999977e-02 3.365842119999999660e-02 3.507351852499999978e-02 3.200392794999999679e-02 3.269561375499999839e-02
9.500000000000000111e-02 2.908175305250000273e-02 2.978760314999999784e-02 2.861246815000000054e-02 2.800048816500000023e-02 2.656870746750000095e-02 2.876889516250000223e-02 3.054366102500000180e-02 2.062775869250000130e-02 2.697372346000000143e-02 3.074546100000000171e-02 2.995423667499999554e-02 2.542936109000000153e-02 2.914537607499999988e-02 3.128862235000000325e-02 2.899612219999999838e-02 2.775674012500000190e-02 3.031291362500000003e-02 2.812987052499999960e-02 2.755826972750000103e-02 2.917591609999999752e-02 2.515851512499999582e-02 2.740543535000000003e-02 2.591890067499999853e-02 2.820019347749999628e-02 2.789352244749999932e-02 3.023770907499999730e-02 2.477902930000000156e-02 2.599397517500000310e-02 2.751089722500000070e-02 3.036341105000000054e-02 2.875739847499999766e-02 2.714890973249999701e-02 3.130863895000000202e-02 2.928320715000000407e-02 2.628899261250000272e-02 2.863194739999999974e-02 2.791634095000000357e-02 2.644020155999999774e-02 2.917452825000000152e-02 2.839936927500000263e-02 2.811988733000000268e-02 2.787977581000000010e-02 3.135488422499999733e-02 2.822154531999999591e-02 2.902229762499999866e-02 2.960999535000000127e-02 2.725693397500000142e-02 3.073060092499999701e-02 2.640597478750000143e-02 2.893879912500000109e-02 3.047776762499999903e-02 2.853555130250000349e-02 2.782868365000000163e-02 3.066842715000000011e-02 2.906077464999999929e-02 2.705115792499999949e-02 2.708544104999999896e-02 2.568609235249999859e-02 2.969643322999999599e-02 2.884653807499999723e-02 2.805900187499999615e-02 2.722662672499999784e-02 2.743806806749999813e-02 2.829836349999999973e-02 3.052754047500000345e-02 2.757951535750000072e-02 2.880734304999999981e-02 2.966512024999999608e-02 3.169663557499999978e-02 2.965892964999999881e-02 2.366055446250000388e-02 2.750272495250000171e-02 3.078224809999999950e-02 2.871988832499999811e-02 2.716106564999999987e-02 2.907233471500000194e-02 2.903664332500000000e-02 2.883360628250000030e-02 2.619331732500000329e-02 3.121609875000000076e-02 2.843174929999999975e-02 2.951729534999999668e-02 2.811841300749999897e-02 2.591737890000000294e-02 2.749435545000000064e-02 2.949472715000000383e-02 2.670005468249999833e-02 2.681149160000000087e-02 2.510742174500000048e-02 3.141890452499999931e-02 3.120945925000000176e-02 2.890495652500000082e-02 2.692970229750000014e-02 2.882811805000000047e-02 2.817681812499999577e-02 2.902804480000000312e-02 2.475921272249999999e-02 2.776462947500000014e-02 2.677130836249999937e-02 2.935505522500000269e-02
9.600000000000000200e-02 2.602679027500000297e-02 2.428678702500000272e-02 2.306848489000000099e-02 2.187923204999999913e-02 2.036935990999999904e-02 2.096107939000000156e-02 2.340897585249999968e-02 nan 2.282922099249999962e-02 2.311054149999999807e-02 2.004066282499999962e-02 2.143929196999999967e-02 2.000656953000000057e-02 nan 2.375930084499999762e-02 1.993660231999999990e-02 2.276904659250000157e-02 2.143914439250000151e-02 1.961228687249999894e-02 nan 2.260056405750000136e-02 2.064941543500000212e-02 2.345490618499999902e-02 2.510639632499999871e-02 2.219756636500000088e-02 nan 2.265040046499999793e-02 2.245523606249999818e-02 2.223723991999999872e-02 2.401064893500000005e-02 2.311838781749999891e-02 1.930403715750000221e-02 2.124786216499999908e-02 nan 2.347566073000000031e-02 2.120776656750000128e-02 2.272840874749999796e-02 2.381106744500000039e-02 2.189212422499999672e-02 2.057466473750000149e-02 2.148305737749999986e-02 2.182979373749999868e-02 nan 2.068234191499999930e-02 2.273607388999999979e-02 2.523300523500000142e-02 2.019288369750000048e-02 1.758057625000000040e-02 2.073486468600000202e-02 2.119116911500000186e-02 2.516902818500000097e-02 2.165411026499999836e-02 1.807510658750000401e-02 2.345910874999999896e-02 nan 2.056089767249999825e-02 2.191793064000000305e-02 2.176091675000000128e-02 2.342123679500000138e-02 2.090966058750000009e-02 2.023154636999999895e-02 1.878472062750000116e-02 1.682552194999999834e-02 2.097039980749999810e-02 2.426390176250000155e-02 1.950411677749999684e-02 2.143227031750000178e-02 2.510927895749999819e-02 2.422595340000000333e-02 2.309567149250000076e-02 2.380098265000000005e-02 1.985920214999999794e-02 2.329189264749999960e-02 2.351809114249999930e-02 2.151663212250000054e-02 2.113997359249999985e-02 2.314061284499999843e-02 2.306450730250000219e-02 2.232464146249999587e-02 nan 2.322356850749999688e-02 2.270250357500000135e-02 2.127468238499999678e-02 2.391447036999999609e-02 nan 1.823127583499999788e-02 2.217046344249999981e-02 2.523816430000000097e-02 2.310160614000000140e-02 2.150233066249999936e-02 2.279548357250000060e-02 2.072696236000000011e-02 2.422035344500000215e-02 2.070457381925000159e-02 2.437073611750000326e-02 2.440188819999999925e-02 2.155989355749999767e-02 2.276935785999999878e-02 2.089808156999999750e-02 1.871440157000000062e-02
9.700000000000000289e-02 nan nan nan 1.597589237499999829e-02 nan 1.956452471499999998e-02 nan nan nan 1.703276026749999880e-02 1.562928689250000017e-02 nan nan nan nan 1.758110527499999812e-02 nan nan nan 1.844270479000000018e-02 nan nan 1.614703266749999838e-02 1.162375673250000060e-02 nan 1.609692977250000087e-02 1.690721287999999781e-02 nan nan 1.567613659250000069e-02 nan nan 1.777963553500000460e-02 nan nan nan nan nan 1.646828950500000069e-02 1.702264033749999877e-02 1.403375772999999882e-02 1.308946776999999999e-02 1.625048002100000152e-02 1.431517200475000001e-02 nan nan 1.192145564999999921e-02 1.802710966499999901e-02 1.897911214250000075e-02 1.512197917499999954e-02 1.195883644250000065e-02 1.612841122750000369e-02 1.357733078299999847e-02 nan 1.352322017750000153e-02 nan nan 1.872790718249999972e-02 1.384846453075000081e-02 nan 1.812205184999999760e-02 1.539161339499999989e-02 2.002899987749999847e-02 1.577936279249999782e-02 1.213569094474999978e-02 1.490343932375000173e-02 1.650757133500000209e-02 1.756073267499999938e-02 1.601930713250000402e-02 nan nan 1.956580556499999679e-02 1.818607741749999826e-02 1.593319030749999754e-02 1.610801995500000389e-02 nan nan 1.788288398750000063e-02 nan 1.502386540499999791e-02 nan 1.786998130500000448e-02 1.658780097500000064e-02 1.658671937100000132e-02 nan nan 1.770612013749999977e-02 nan nan 1.721987971750000082e-02 nan 1.067956956249999957e-02 1.803580563750000268e-02 nan nan 1.823452829499999650e-02 nan nan nan nan
9.800000000000000377e-02 nan nan nan nan nan nan nan nan nan nan nan nan nan nan nan nan nan nan nan nan nan nan nan nan nan nan nan nan nan nan nan nan 9.430869148999999549e-03 nan nan nan nan nan nan nan nan nan nan 1.166966115974999926e-02 nan nan nan nan nan nan nan nan nan nan nan nan nan nan nan nan nan nan nan nan nan nan nan nan nan nan nan nan nan nan nan nan nan nan 1.319053588999999881e-02 nan nan 1.411776342024999818e-02 nan nan nan nan nan nan nan nan nan nan nan nan nan nan nan nan nan nan
9.900000000000000466e-02 nan nan nan nan nan nan nan nan nan nan nan nan nan nan nan nan nan nan nan nan nan nan nan nan nan nan nan nan nan nan nan nan nan nan nan nan nan nan nan nan nan nan nan nan nan nan nan nan nan nan nan nan nan nan nan nan nan nan nan nan nan nan nan nan nan nan nan nan nan nan nan nan nan nan nan nan nan nan nan nan nan nan nan nan nan nan nan nan nan nan nan nan nan nan nan nan nan nan nan nan
1.000000000000000056e-01 nan nan nan nan nan nan nan nan nan nan nan nan nan nan nan nan nan nan nan nan nan nan nan nan nan nan nan nan nan nan nan nan nan nan nan nan nan nan nan nan nan nan nan nan nan nan nan nan nan nan nan nan nan nan nan nan nan nan nan nan nan nan nan nan nan nan nan nan nan nan nan nan nan nan nan nan nan nan nan nan nan nan nan nan nan nan nan nan nan nan nan nan nan nan nan nan nan nan nan nan
